# Supplementary material for: Human fetal neuroblast and neuroblastoma transcriptome analysis confirms neuroblast origin and highlights neuroblastoma candidate genes
Source: Genome Biol. 2006 Sep 21;7(9):R84. doi: 10.1186/gb-2006-7-9-r84 (PMC1794547; doi:10.1186/gb-2006-7-9-r84)
Supplement: Additional data file 2 — Genes that are differentially expressed in neuroblast versus cortex samples, in neuroblast versus favorable (F) and/or unfavorable (UF) neuroblastoma, and in favorable versus unfavorable neuroblastoma [file gb-2006-7-9-r84-S2.xls]

## Sheet: neuroblast < cortex
Probe Set ID	Gene Title	Gene Symbol	Chromosomal Location	Entrez Gene
200701_at	Niemann-Pick disease, type C2	NPC2	14q24.3	10577
200731_s_at	protein tyrosine phosphatase type IVA, member 1	PTP4A1	6q12	7803
200777_s_at	basic leucine zipper and W2 domains 1 /// similar to basic leucine zipper and W2 domains 1	BZW1 /// LOC151579	2q33 /// 3q13.31	151579 /// 9689
200795_at	SPARC-like 1 (mast9, hevin)	SPARCL1	4q22.1	8404
201172_x_at	ATPase, H+ transporting, lysosomal 9kDa, V0 subunit e	ATP6V0E	5q35.2	8992
201278_at	Disabled homolog 2, mitogen-responsive phosphoprotein (Drosophila)	DAB2	5p13	1601
201302_at	annexin A4	ANXA4	2p13	307
201489_at	peptidylprolyl isomerase F (cyclophilin F)	PPIF	10q22-q23	10105
201626_at	insulin induced gene 1	INSIG1	7q36	3638
201627_s_at	insulin induced gene 1	INSIG1	7q36	3638
201667_at	gap junction protein, alpha 1, 43kDa (connexin 43)	GJA1	6q21-q23.2	2697
201876_at	paraoxonase 2	PON2	7q21.3	5445
201923_at	peroxiredoxin 4	PRDX4	Xp22.11	10549
202296_s_at	RER1 retention in endoplasmic reticulum 1 homolog (S. cerevisiae)	RER1	1pter-q24	11079
202314_at	cytochrome P450, family 51, subfamily A, polypeptide 1	CYP51A1	7q21.2-q21.3	1595
202539_s_at	3-hydroxy-3-methylglutaryl-Coenzyme A reductase	HMGCR	5q13.3-q14	3156
202679_at	Niemann-Pick disease, type C1	NPC1	18q11-q12	4864
202918_s_at	preimplantation protein 3	PREI3	2q33.1	25843
203304_at	BMP and activin membrane-bound inhibitor homolog (Xenopus laevis)	BAMBI	10p12.3-p11.2	25805
203335_at	phytanoyl-CoA 2-hydroxylase	PHYH	10pter-p11.2	5264
203790_s_at	heat-responsive protein 12	HRSP12	8q22	10247
203814_s_at	NAD(P)H dehydrogenase, quinone 2	NQO2	6pter-q12	4835
203914_x_at	hydroxyprostaglandin dehydrogenase 15-(NAD)	HPGD	4q34-q35	3248
203924_at	glutathione S-transferase A1	GSTA1	6p12.1	2938
204417_at	galactosylceramidase	GALC	14q31	2581
204440_at	CD83 molecule	CD83	6p23	9308
204565_at	thioesterase superfamily member 2	THEM2	6p22.2	55856
204731_at	transforming growth factor, beta receptor III (betaglycan, 300kDa)	TGFBR3	1p33-p32	7049
204745_x_at	metallothionein 1G	MT1G	16q13	4495
204820_s_at	butyrophilin, subfamily 3, member A3 /// butyrophilin, subfamily 3, member A2	BTN3A3 /// BTN3A2	6p21.3 /// 6p22.1	10384 /// 11118
204979_s_at	SH3 domain binding glutamic acid-rich protein	SH3BGR	21q22.3	6450
205083_at	aldehyde oxidase 1	AOX1	2q33	316
205105_at	mannosidase, alpha, class 2A, member 1	MAN2A1	5q21-q22	4124
205433_at	butyrylcholinesterase	BCHE	3q26.1-q26.2	590
205509_at	carboxypeptidase B1 (tissue)	CPB1	3q24	1360
205633_s_at	aminolevulinate, delta-, synthase 1	ALAS1	3p21.1	211
206286_s_at	teratocarcinoma-derived growth factor 1 /// teratocarcinoma-derived growth factor 3, pseudogene	TDGF1 /// TDGF3	3p21.31 /// Xq22.3	6997 /// 6998
206292_s_at	sulfotransferase family, cytosolic, 2A, dehydroepiandrosterone (DHEA)-preferring, member 1	SULT2A1	19q13.3	6822
206461_x_at	metallothionein 1H	MT1H	16q13	4496
206645_s_at	nuclear receptor subfamily 0, group B, member 1	NR0B1	Xp21.3-p21.2	190
206662_at	glutaredoxin (thioltransferase)	GLRX	5q14	2745
207016_s_at	aldehyde dehydrogenase 1 family, member A2	ALDH1A2	15q22.1	8854
208581_x_at	metallothionein 1X	MT1X	16q13	4501
209116_x_at	hemoglobin, beta /// hemoglobin, beta	HBB	11p15.5	3043
209146_at	sterol-C4-methyl oxidase-like	SC4MOL	4q32-q34	6307
209218_at	squalene epoxidase	SQLE	8q24.1	6713
209295_at	tumor necrosis factor receptor superfamily, member 10b	TNFRSF10B	8p22-p21	8795
209392_at	ectonucleotide pyrophosphatase/phosphodiesterase 2 (autotaxin)	ENPP2	8q24.1	5168
209448_at	HIV-1 Tat interactive protein 2, 30kDa	HTATIP2	11p15.1	10553
209457_at	dual specificity phosphatase 5	DUSP5	10q25	1847
209605_at	thiosulfate sulfurtransferase (rhodanese)	TST	22q13.1	7263
210253_at	HIV-1 Tat interactive protein 2, 30kDa	HTATIP2	11p15.1	10553
210524_x_at	---	---	---	---
210830_s_at	paraoxonase 2	PON2	7q21.3	5445
210950_s_at	farnesyl-diphosphate farnesyltransferase 1	FDFT1	8p23.1-p22	2222
211456_x_at	hypothetical protein LOC650610	LOC650610	---	650610
211548_s_at	hydroxyprostaglandin dehydrogenase 15-(NAD)	HPGD	4q34-q35	3248
212228_s_at	coenzyme Q9 homolog (S. cerevisiae)	COQ9	16q13	57017
212281_s_at	transmembrane protein 97	TMEM97	17q11.2	27346
212282_at	transmembrane protein 97	TMEM97	17q11.2	27346
212335_at	glucosamine (N-acetyl)-6-sulfatase (Sanfilippo disease IIID)	GNS	12q14	2799
212667_at	secreted protein, acidic, cysteine-rich (osteonectin)	SPARC	5q31.3-q32	6678
212875_s_at	chromosome 21 open reading frame 25	C21orf25	21q22.3	25966
212907_at	Solute carrier family 30 (zinc transporter), member 1	SLC30A1	1q32-q41	7779
213629_x_at	metallothionein 1F (functional)	MT1F	16q13	4494
213714_at	calcium channel, voltage-dependent, beta 2 subunit	CACNB2	10p12	783
213844_at	homeobox A5	HOXA5	7p15-p14	3202
214719_at	hypothetical protein LOC283537	LOC283537	13q12.3	283537
216336_x_at	metallothionein 1M	MT1M	16q13	4499
216607_s_at	cytochrome P450, family 51, subfamily A, polypeptide 1	CYP51A1	7q21.2-q21.3	1595
217028_at	chemokine (C-X-C motif) receptor 4	CXCR4	2q21	7852
217434_at	melanocortin 2 receptor (adrenocorticotropic hormone)	MC2R	18p11.2	4158
217761_at	acireductone dioxygenase 1	ADI1	2p25.3	55256
217835_x_at	chromosome 20 open reading frame 24	C20orf24	20q11.23	55969
217882_at	transmembrane protein 111	TMEM111	3p25.3	55831
218025_s_at	peroxisomal D3,D2-enoyl-CoA isomerase	PECI	6p24.3	10455
218035_s_at	RNA-binding protein	FLJ20273	4p13-p12	54502
218140_x_at	signal recognition particle receptor, B subunit	SRPRB	3q22.1	58477
218254_s_at	SAR1 gene homolog B (S. cerevisiae)	SAR1B	5q31.1	51128
218360_at	RAB22A, member RAS oncogene family	RAB22A	20q13.32	57403
218631_at	arginine vasopressin-induced 1	AVPI1	10q24.2	60370
218644_at	pleckstrin 2	PLEK2	14q23.3	26499
218717_s_at	leprecan-like 1	LEPREL1	3q28	55214
218723_s_at	response gene to complement 32	RGC32	13q14.11	28984
219059_s_at	extracellular link domain containing 1	XLKD1	11p15	10894
219263_at	ring finger protein 128	RNF128	Xq22.3	79589
219412_at	RAB38, member RAS oncogene family	RAB38	11q14	23682
219525_at	hypothetical protein FLJ10847	FLJ10847	17p11.2	55244
219622_at	RAB20, member RAS oncogene family	RAB20	13q34	55647
219806_s_at	chromosome 11 open reading frame 75	C11orf75	11q13.3-q23.3	56935
219959_at	molybdenum cofactor sulfurase	MOCOS	18q12	55034

## Sheet: neuroblast > cortex
Probe Set ID	Gene Title	Gene Symbol	Chromosomal Location	Entrez Gene
200762_at	dihydropyrimidinase-like 2	DPYSL2	8p22-p21	1808
200965_s_at	actin binding LIM protein 1	ABLIM1	10q25	3983
201037_at	phosphofructokinase, platelet	PFKP	10p15.3-p15.2	5214
201416_at	SRY (sex determining region Y)-box 4	SOX4	6p22.3	6659
201417_at	SRY (sex determining region Y)-box 4	SOX4	6p22.3	6659
201650_at	keratin 19	KRT19	17q21.2	3880
201952_at	activated leukocyte cell adhesion molecule	ALCAM	3q13.1	214
201959_s_at	MYC binding protein 2	MYCBP2	13q22	23077
201960_s_at	MYC binding protein 2	MYCBP2	13q22	23077
202037_s_at	secreted frizzled-related protein 1	SFRP1	8p12-p11.1	6422
202154_x_at	tubulin, beta 3	TUBB3	16q24.3	10381
202207_at	ADP-ribosylation factor-like 4C	ARL4C	2q37.1	10123
202332_at	casein kinase 1, epsilon	CSNK1E	22q13.1	1454
202363_at	sparc/osteonectin, cwcv and kazal-like domains proteoglycan (testican) 1	SPOCK1	5q31	6695
202391_at	brain abundant, membrane attached signal protein 1	BASP1	5p15.1-p14	10409
202508_s_at	synaptosomal-associated protein, 25kDa	SNAP25	20p12-p11.2	6616
202517_at	collapsin response mediator protein 1	CRMP1	4p16.1-p15	1400
202741_at	protein kinase, cAMP-dependent, catalytic, beta	PRKACB	1p36.1	5567
202920_at	ankyrin 2, neuronal	ANK2	4q25-q27	287
203000_at	stathmin-like 2	STMN2	8q21.13	11075
203001_s_at	stathmin-like 2	STMN2	8q21.13	11075
203038_at	protein tyrosine phosphatase, receptor type, K	PTPRK	6q22.2-23.1	5796
203129_s_at	kinesin family member 5C	KIF5C	2q23.1	3800
203130_s_at	kinesin family member 5C	KIF5C	2q23.1	3800
203408_s_at	special AT-rich sequence binding protein 1 (binds to nuclear matrix/scaffold-associating DNA's)	SATB1	3p23	6304
203413_at	NEL-like 2 (chicken) /// NEL-like 2 (chicken)	NELL2	12q13.11-q13.12	4753
203485_at	reticulon 1	RTN1	14q23.1	6252
203509_at	sortilin-related receptor, L(DLR class) A repeats-containing	SORL1	11q23.2-q24.2	6653
203630_s_at	component of oligomeric golgi complex 5	COG5	7q22-q31	10466
203661_s_at	tropomodulin 1	TMOD1	9q22.3	7111
203662_s_at	tropomodulin 1	TMOD1	9q22.3	7111
203685_at	B-cell CLL/lymphoma 2	BCL2	18q21.33|18q21.3	596
203724_s_at	RUN and FYVE domain containing 3	RUFY3	4q13.3	22902
203889_at	secretogranin V (7B2 protein)	SCG5	15q13-q14	6447
203929_s_at	microtubule-associated protein tau	MAPT	17q21.1	4137
203999_at	---	---	---	---
204035_at	secretogranin II (chromogranin C)	SCG2	2q35-q36	7857
204066_s_at	centaurin, gamma 2	CENTG2	2p24.3-p24.1	116987
204082_at	pre-B-cell leukemia transcription factor 3	PBX3	9q33-q34	5090
204131_s_at	forkhead box O3A	FOXO3A	6q21	2309
204141_at	tubulin, beta 2A	TUBB2A	6p25	7280
204151_x_at	aldo-keto reductase family 1, member C1 (dihydrodiol dehydrogenase 1; 20-alpha (3-alpha)-hydroxysteroid dehydrogenase)	AKR1C1	10p15-p14	1645
204224_s_at	GTP cyclohydrolase 1 (dopa-responsive dystonia)	GCH1	14q22.1-q22.2	2643
204260_at	chromogranin B (secretogranin 1)	CHGB	20pter-p12	1114
204334_at	Kruppel-like factor 7 (ubiquitous)	KLF7	2q32	8609
204337_at	regulator of G-protein signalling 4	RGS4	1q23.3	5999
204364_s_at	receptor accessory protein 1	REEP1	2p11.2	65055
204365_s_at	receptor accessory protein 1	REEP1	2p11.2	65055
204465_s_at	internexin neuronal intermediate filament protein, alpha	INA	10q24.33	9118
204471_at	growth associated protein 43	GAP43	3q13.1-q13.2	2596
204538_x_at	nuclear pore complex interacting protein	NPIP	16p13-p11	9284
204584_at	L1 cell adhesion molecule	L1CAM	Xq28	3897
204722_at	sodium channel, voltage-gated, type III, beta	SCN3B	11q23.3	55800
204723_at	sodium channel, voltage-gated, type III, beta	SCN3B	11q23.3	55800
204730_at	regulating synaptic membrane exocytosis 3	RIMS3	1pter-p22.2	9783
204850_s_at	doublecortex; lissencephaly, X-linked (doublecortin)	DCX	Xq22.3-q23	1641
204851_s_at	doublecortex; lissencephaly, X-linked (doublecortin)	DCX	Xq22.3-q23	1641
204913_s_at	SRY (sex determining region Y)-box 11	SOX11	2p25	6664
204914_s_at	SRY (sex determining region Y)-box 11	SOX11	2p25	6664
204915_s_at	SRY (sex determining region Y)-box 11	SOX11	2p25	6664
204953_at	synaptosomal-associated protein, 91kDa homolog (mouse)	SNAP91	6q14.2	9892
205003_at	dedicator of cytokinesis 4	DOCK4	7q31.1	9732
205110_s_at	fibroblast growth factor 13	FGF13	Xq26.3	2258
205311_at	dopa decarboxylase (aromatic L-amino acid decarboxylase)	DDC	7p11	1644
205347_s_at	thymosin-like 8	TMSL8	Xq21.33-q22.3	11013
205358_at	glutamate receptor, ionotropic, AMPA 2	GRIA2	4q32-q33	2891
205399_at	doublecortin and CaM kinase-like 1	DCAMKL1	13q13	9201
205493_s_at	dihydropyrimidinase-like 4	DPYSL4	10q26	10570
205638_at	brain-specific angiogenesis inhibitor 3	BAI3	6q12	577
205691_at	synaptogyrin 3	SYNGR3	16p13	9143
205737_at	potassium voltage-gated channel, KQT-like subfamily, member 2	KCNQ2	20q13.3	3785
205743_at	SH3 and cysteine rich domain	STAC	3p22.3	6769
206001_at	neuropeptide Y	NPY	7p15.1	4852
206051_at	ELAV (embryonic lethal, abnormal vision, Drosophila)-like 4 (Hu antigen D)	ELAVL4	1p34	1996
206104_at	ISL1 transcription factor, LIM/homeodomain, (islet-1)	ISL1	5q11.2	3670
206163_at	mab-21-like 1 (C. elegans)	MAB21L1	13q13	4081
206374_at	dual specificity phosphatase 8	DUSP8	11p15.5	1850
206381_at	sodium channel, voltage-gated, type II, alpha 2	SCN2A2	2q23-q24	6326
206408_at	leucine rich repeat transmembrane neuronal 2	LRRTM2	5q31.2	26045
206450_at	dopamine beta-hydroxylase (dopamine beta-monooxygenase)	DBH	9q34	1621
206502_s_at	insulinoma-associated 1	INSM1	20p11.2	3642
207009_at	paired-like homeobox 2b	PHOX2B	4p12	8929
207074_s_at	solute carrier family 18 (vesicular monoamine), member 1	SLC18A1	8p21.3	6570
207789_s_at	dipeptidyl-peptidase 6	DPP6	7q36.2	1804
208605_s_at	neurotrophic tyrosine kinase, receptor, type 1	NTRK1	1q21-q22	4914
208711_s_at	cyclin D1	CCND1	11q13	595
208712_at	cyclin D1	CCND1	11q13	595
209032_s_at	immunoglobulin superfamily, member 4	IGSF4	11q23.2	23705
209070_s_at	regulator of G-protein signalling 5	RGS5	1q23.1	8490
209071_s_at	regulator of G-protein signalling 5	RGS5	1q23.1	8490
209118_s_at	tubulin, alpha 3	TUBA3	12q12-12q14.3	7846
209164_s_at	cytochrome b-561	CYB561	17q11-qter	1534
209197_at	synaptotagmin XI	SYT11	1q21.2	23208
209198_s_at	synaptotagmin XI	SYT11	1q21.2	23208
209570_s_at	DNA segment on chromosome 4 (unique) 234 expressed sequence	D4S234E	4p16.3	27065
209598_at	paraneoplastic antigen MA2	PNMA2	8p21.2	10687
209602_s_at	GATA binding protein 3	GATA3	10p15	2625
209603_at	GATA binding protein 3	GATA3	10p15	2625
209604_s_at	GATA binding protein 3	GATA3	10p15	2625
209699_x_at	aldo-keto reductase family 1, member C2 (dihydrodiol dehydrogenase 2; bile acid binding protein; 3-alpha hydroxysteroid dehydrogenase, type III)	AKR1C2	10p15-p14	1646
209710_at	GATA binding protein 2	GATA2	3q21.3	2624
209755_at	nicotinamide nucleotide adenylyltransferase 2	NMNAT2	1q25	23057
209771_x_at	CD24 molecule	CD24	6q21	934
209794_at	SLIT-ROBO Rho GTPase activating protein 3	SRGAP3	3p25.3	9901
209871_s_at	amyloid beta (A4) precursor protein-binding, family A, member 2 (X11-like)	APBA2	15q11-q12	321
210016_at	myelin transcription factor 1-like	MYT1L	2p25.3	23040
210105_s_at	FYN oncogene related to SRC, FGR, YES	FYN	6q21	2534
210139_s_at	peripheral myelin protein 22	PMP22	17p12-p11.2	5376
210221_at	cholinergic receptor, nicotinic, alpha 3	CHRNA3	15q24	1136
210222_s_at	reticulon 1	RTN1	14q23.1	6252
210230_at	CDNA: FLJ23438 fis, clone HRC13275	---	---	---
210302_s_at	mab-21-like 2 (C. elegans)	MAB21L2	4q31	10586
210341_at	myelin transcription factor 1	MYT1	20q13.33	4661
210432_s_at	sodium channel, voltage-gated, type III, alpha	SCN3A	2q24	6328
211587_x_at	cholinergic receptor, nicotinic, alpha 3	CHRNA3	15q24	1136
212062_at	ATPase, Class II, type 9A	ATP9A	20q13.2	10079
212063_at	CD44 molecule (Indian blood group)	CD44	11p13	960
212079_s_at	myeloid/lymphoid or mixed-lineage leukemia (trithorax homolog, Drosophila)	MLL	11q23	4297
212104_s_at	RNA binding motif protein 9	RBM9	22q13.1	23543
212124_at	retinoic acid induced 17	RAI17	10q22.3	57178
212233_at	3'UTR of hypothetical protein (ORF1)	---	---	---
212240_s_at	phosphoinositide-3-kinase, regulatory subunit 1 (p85 alpha)	PIK3R1	5q13.1	5295
212309_at	cytoplasmic linker associated protein 2	CLASP2	3p22.3	23122
212358_at	CLIP-170-related protein	CLIPR-59	19q13.12	25999
212382_at	CDNA FLJ37747 fis, clone BRHIP2022986	---	---	---
212386_at	CDNA FLJ37747 fis, clone BRHIP2022986	---	---	---
212387_at	CDNA FLJ37747 fis, clone BRHIP2022986	---	---	---
212560_at	chromosome 11 open reading frame 32	C11orf32	---	442871
212599_at	autism susceptibility candidate 2	AUTS2	7q11.22	26053
212646_at	raft-linking protein	RAFTLIN	3p24.3	23180
212701_at	Clone 23962 mRNA sequence	---	---	---
212741_at	monoamine oxidase A	MAOA	Xp11.3	4128
212758_s_at	transcription factor 8 (represses interleukin 2 expression)	TCF8	10p11.2	6935
212764_at	---	---	---	---
212843_at	neural cell adhesion molecule 1	NCAM1	11q23.1	4684
212899_at	cell division cycle 2-like 6 (CDK8-like)	CDC2L6	6q21	23097
213156_at	Homo sapiens, clone IMAGE:4214654, mRNA	---	---	---
213241_at	plexin C1	PLXNC1	12q23.3	10154
213245_at	adenylate cyclase 1 (brain)	ADCY1	7p13-p12	107
213268_at	calmodulin binding transcription activator 1	CAMTA1	1p36.31-p36.23	23261
213411_at	MRNA; cDNA DKFZp434E0528 (from clone DKFZp434E0528)	---	---	---
213476_x_at	tubulin, beta 3	TUBB3	16q24.3	10381
213484_at	Clone 23700 mRNA sequence	---	---	---
213558_at	piccolo (presynaptic cytomatrix protein)	PCLO	7q11.23-q21.3	27445
213609_s_at	seizure related 6 homolog (mouse)-like	SEZ6L	22q12.1	23544
213657_s_at	Zinc finger protein 710 /// MRNA full length insert cDNA clone EUROIMAGE 375854	ZNF710	15q26.1	374655
213666_at	septin 6	2006-09-01	Xq24	23157
213668_s_at	SRY (sex determining region Y)-box 4	SOX4	6p22.3	6659
213675_at	CDNA FLJ25106 fis, clone CBR01467	---	---	---
213676_at	chromosome 6 open reading frame 137	C6orf137	6p21.1	441151
213847_at	peripherin	PRPH	12q12-q13	5630
213894_at	hypothetical protein LOC221981	KIAA0960	7p21.3	221981
213939_s_at	RUN and FYVE domain containing 3	RUFY3	4q13.3	22902
214023_x_at	tubulin, beta 2B	TUBB2B	6p25	347733
214240_at	galanin	GAL	11q13.2	51083
214451_at	transcription factor AP-2 beta (activating enhancer binding protein 2 beta)	TFAP2B	6p21-p12	7021
214607_at	p21 (CDKN1A)-activated kinase 3	PAK3	Xq22.3-q23	5063
214608_s_at	eyes absent homolog 1 (Drosophila)	EYA1	8q13.3	2138
214609_at	paired-like (aristaless) homeobox 2a	PHOX2A	11q13.2	401
214762_at	ATPase, H+ transporting, lysosomal 13kDa, V1 subunit G2	ATP6V1G2	6p21.3	534
214811_at	RIMS binding protein 2	RIMBP2	12q24.33	23504
214870_x_at	nuclear pore complex interacting protein /// KIAA0220-like protein /// hypothetical protein LOC339047 /// similar to nuclear pore complex interacting protein /// similar to nuclear pore complex interacting protein /// similar to nuclear pore complex interacting protein	NPIP /// LOC23117 /// LOC339047 /// LOC440341 /// LOC642778 /// LOC642799	16p13-p11 /// 16p12.1 /// 16p13.11	23117 /// 339047 /// 440341 /// 642778 /// 642799 /// 9284
215715_at	solute carrier family 6 (neurotransmitter transporter, noradrenalin), member 2	SLC6A2	16q12.2	6530
216215_s_at	Ribosomal protein L41	RPL41	12q13	6171
216379_x_at	CD24 molecule	CD24	6q21	934
217838_s_at	Enah/Vasp-like	EVL	14q32.2	51466
217890_s_at	parvin, alpha	PARVA	11p15.3	55742
217897_at	FXYD domain containing ion transport regulator 6	FXYD6	11q23.3	53826
218237_s_at	solute carrier family 38, member 1	SLC38A1	12q13.11	81539
218353_at	regulator of G-protein signalling 5	RGS5	1q23.1	8490
218469_at	gremlin 1, cysteine knot superfamily, homolog (Xenopus laevis)	GREM1	15q13-q15	26585
218820_at	chromosome 14 open reading frame 132	C14orf132	14q32.2	56967
219112_at	Rap guanine nucleotide exchange factor (GEF) 6	RAPGEF6	5q31.1	51735
219300_s_at	contactin associated protein-like 2	CNTNAP2	7q35-q36	26047
219301_s_at	contactin associated protein-like 2	CNTNAP2	7q35-q36	26047
219714_s_at	calcium channel, voltage-dependent, alpha 2/delta 3 subunit	CACNA2D3	3p21.1	55799
219791_s_at	putative protein product of Nbla00301	NBLA00301	4q34.1	79804
221207_s_at	neurobeachin	NBEA	13q13	26960
221217_s_at	ataxin 2-binding protein 1	A2BP1	16p13.3	54715
221236_s_at	stathmin-like 4 /// stathmin-like 4	STMN4	8p21.2	81551
221261_x_at	melanoma antigen family D, 4 /// melanoma antigen family D, 4 /// similar to melanoma antigen family D, 4 isoform 1 /// similar to melanoma antigen family D, 4 isoform 1	MAGED4 /// LOC653210	Xp11.22	653210 /// 81557
221501_x_at	hypothetical protein LOC339047	LOC339047	16p13.11	339047
221538_s_at	plexin A1	PLXNA1	3q21.3	5361
221792_at	RAB6B, member RAS oncogene family	RAB6B	3q22.1	51560
221933_at	neuroligin 4, X-linked	NLGN4X	Xp22.32-p22.31	57502
222095_s_at	chromosome 1 open reading frame 76	C1orf76	1q25.2	148753
266_s_at	CD24 molecule	CD24	6q21	934

## Sheet: neuroblast > NB
Probe Set ID	Gene Title	Gene Symbol	NBGS	Cancer Census Genes	Neurogenesis	Transcription Factor	TF regulation	Apoptosis	Cell Cycle	Chromosomal Location
203381_s_at	apolipoprotein E	APOE	OK		OK			OK		19q13.2
203382_s_at	apolipoprotein E	APOE	OK		OK			OK		19q13.2
206339_at	cocaine- and amphetamine-regulated transcript	CART	OK							5q13.2
203984_s_at	caspase 9, apoptosis-related cysteine peptidase	CASP9	OK							1p36.3-p36.1
209560_s_at	delta-like 1 homolog (Drosophila)	DLK1	OK							14q32
206404_at	fibroblast growth factor 9 (glia-activating factor)	FGF9	OK						OK	13q11-q12
218469_at	gremlin 1, cysteine knot superfamily, homolog (Xenopus laevis)	GREM1			OK					15q13-q15
202410_x_at	insulin-like growth factor 2 (somatomedin A)	IGF2	OK						OK	11p15.5
212079_s_at	myeloid/lymphoid or mixed-lineage leukemia (trithorax homolog, Drosophila)	MLL		OK		OK	OK			11q23
212185_x_at	metallothionein 2A	MT2A	OK							16q13
206645_s_at	nuclear receptor subfamily 0, group B, member 1	NR0B1				OK	OK			Xp21.3-p21.2
214250_at	nuclear mitotic apparatus protein 1	NUMA1	OK	OK					OK	11q13
209318_x_at	pleiomorphic adenoma gene-like 1	PLAGL1	OK				OK	OK	OK	6q24-q25
210479_s_at	RAR-related orphan receptor A	RORA				OK	OK			15q21-q22
201819_at	scavenger receptor class B, member 1	SCARB1						OK		12q24.31
212382_at	Transcription factor 4	TCF4					OK			18q21.1
206286_s_at	teratocarcinoma-derived growth factor 1	TDGF1						OK		3p21.31
214451_at	transcription factor AP-2 beta (activating enhancer binding protein 2 beta)	TFAP2B			OK	OK	OK			6p21-p12
204731_at	transforming growth factor, beta receptor III (betaglycan, 300kDa)	TGFBR3	OK							1p33-p32
208291_s_at	tyrosine hydroxylase	TH	OK							11p15.5
212701_at	Talin 2	TLN2	OK							15q15-q21
201294_s_at	WD repeat and SOCS box-containing 1	WSB1	OK							17q11.1
210230_at	Hypothetical LOC388388	--- (RNU2)								17p13.3
AFFX-HUMRGE/M10098_5_at	---	---								---
AFFX-HUMRGE/M10098_M_at	---	---								---
AFFX-r2-Hs18SrRNA-5_at	---	---								---
AFFX-r2-Hs18SrRNA-M_x_at	---	---								---
221217_s_at	ataxin 2-binding protein 1	A2BP1								16p13.3
49452_at	acetyl-Coenzyme A carboxylase beta	ACACB								12q24.11
204450_x_at	apolipoprotein A-I /// similar to Apolipoprotein A-I precursor (Apo-AI)	APOA1 /// LOC440837								11q23-q24 /// 22p13
217073_x_at	apolipoprotein A-I /// similar to Apolipoprotein A-I precursor (Apo-AI)	APOA1 /// LOC440837								11q23-q24 /// 22p13
205198_s_at	ATPase, Cu++ transporting, alpha polypeptide (Menkes syndrome)	ATP7A								Xq13.2-q13.3
218631_at	arginine vasopressin-induced 1	AVPI1								10q24.2
208451_s_at	complement component 4A /// complement component 4B /// complement component 4B, telomeric	C4A /// C4B								6p21.3
214428_x_at	complement component 4A /// complement component 4B /// complement component 4B, telomeric	C4A /// C4B								6p21.3
202992_at	complement component 7	C7								5p13
219714_s_at	calcium channel, voltage-dependent, alpha 2/delta 3 subunit	CACNA2D3								3p21.1
203630_s_at	component of oligomeric golgi complex 5	COG5								7q22-q31
204345_at	collagen, type XVI, alpha 1	COL16A1								1p35-p34
204309_at	cytochrome P450, family 11, subfamily A, polypeptide 1 /// cytochrome P450, family 11, subfamily A, polypeptide 1	CYP11A1								15q23-q24
214610_at	cytochrome P450, family 11, subfamily B, polypeptide 1	CYP11B1								8q21
205502_at	cytochrome P450, family 17, subfamily A, polypeptide 1	CYP17A1								10q24.3
214622_at	cytochrome P450, family 21, subfamily A, polypeptide 2	CYP21A2								6p21.3
213998_s_at	DEAD (Asp-Glu-Ala-Asp) box polypeptide 17	DDX17								22q13.1
200862_at	24-dehydrocholesterol reductase	DHCR24								1p33-p31.1
201790_s_at	7-dehydrocholesterol reductase	DHCR7								11q13.2-q13.5
201791_s_at	7-dehydrocholesterol reductase	DHCR7								11q13.2-q13.5
210762_s_at	deleted in liver cancer 1	DLC1								8p22
203646_at	ferredoxin 1	FDX1								11q22
203647_s_at	ferredoxin 1	FDX1								11q22
207813_s_at	ferredoxin reductase	FDXR								17q24-q25
219054_at	hypothetical protein FLJ14054	FLJ14054								5p13.3
203924_at	glutathione S-transferase A1	GSTA1								6p12.1
204848_x_at	hemoglobin, gamma A /// hemoglobin, gamma A	HBG1								11p15.5
204419_x_at	hemoglobin, gamma A /// hemoglobin, gamma A /// hemoglobin, gamma G /// hemoglobin, gamma G	HBG1 /// HBG2								11p15.5
213515_x_at	hemoglobin, gamma A /// hemoglobin, gamma A /// hemoglobin, gamma G /// hemoglobin, gamma G	HBG1 /// HBG2								11p15.5
204615_x_at	isopentenyl-diphosphate delta isomerase 1	IDI1								10p15.3
208881_x_at	isopentenyl-diphosphate delta isomerase 1	IDI1								10p15.3
203424_s_at	insulin-like growth factor binding protein 5	IGFBP5								2q33-q36
211959_at	insulin-like growth factor binding protein 5	IGFBP5								2q33-q36
209032_s_at	immunoglobulin superfamily, member 4	IGSF4								11q23.2
202068_s_at	low density lipoprotein receptor (familial hypercholesterolemia)	LDLR								19p13.3
202409_at	putative insulin-like growth factor II associated protein	LOC492304								11p15.5
210302_s_at	mab-21-like 2 (C. elegans)	MAB21L2								4q31
210794_s_at	maternally expressed 3	MEG3								14q32
202379_s_at	natural killer-tumor recognition sequence	NKTR								3p23-p21
202679_at	Niemann-Pick disease, type C1	NPC1								18q11-q12
203058_s_at	3'-phosphoadenosine 5'-phosphosulfate synthase 2	PAPSS2								10q23-q24
203060_s_at	3'-phosphoadenosine 5'-phosphosulfate synthase 2	PAPSS2								10q23-q24
213791_at	proenkephalin	PENK								8q23-q24
206793_at	phenylethanolamine N-methyltransferase	PNMT								17q21-q22
208928_at	P450 (cytochrome) oxidoreductase	POR								7q11.2
203038_at	protein tyrosine phosphatase, receptor type, K	PTPRK								6q22.2-23.1
219112_at	Rap guanine nucleotide exchange factor (GEF) 6	RAPGEF6								5q23.3
212397_at	radixin	RDX								11q23
209146_at	sterol-C4-methyl oxidase-like	SC4MOL								4q32-q34
210180_s_at	splicing factor, arginine/serine-rich 10 (transformer 2 homolog, Drosophila)	SFRS10								3q26.2-q27
201810_s_at	SH3-domain binding protein 5 (BTK-associated)	SH3BP5								3p24.3
201811_x_at	SH3-domain binding protein 5 (BTK-associated)	SH3BP5								3p24.3
207074_s_at	solute carrier family 18 (vesicular monoamine), member 1	SLC18A1								8p21.3
213577_at	squalene epoxidase	SQLE								8q24.1
208610_s_at	serine/arginine repetitive matrix 2	SRRM2								16p13.3
204548_at	steroidogenic acute regulator	STAR								8p11.2
206292_s_at	sulfotransferase family, cytosolic, 2A, dehydroepiandrosterone (DHEA)-preferring, member 1	SULT2A1								19q13.3
206293_at	sulfotransferase family, cytosolic, 2A, dehydroepiandrosterone (DHEA)-preferring, member 1	SULT2A1								19q13.3

## Sheet: neuroblast < NB
Probe Set ID	Gene Title	Gene Symbol	NBGS	Cancer Census Genes	Neurogenesis	Transcription Factor	TF regulation	Apoptosis	Cell Cycle	Chromosomal Location
203861_s_at	actinin, alpha 2	ACTN2	OK							1q42-q43
208212_s_at	anaplastic lymphoma kinase (Ki-1)	ALK		OK	OK					2p23
212970_at	Amyloid beta (A4) precursor protein-binding, family B, member 2 (Fe65-like)	APBB2			OK		OK		OK	4p14
209047_at	aquaporin 1 (channel-forming integral protein, 28kDa)	AQP1	OK							7p14
212614_at	AT rich interactive domain 5B (MRF1-like)	ARID5B					OK			10q21.2
209988_s_at	achaete-scute complex-like 1 (Drosophila)	ASCL1	OK		OK	OK	OK			12q22-q23
202672_s_at	activating transcription factor 3	ATF3				OK	OK			1q32.3
208758_at	5-aminoimidazole-4-carboxamide ribonucleotide formyltransferase/IMP cyclohydrolase	ATIC	OK	OK						2q35
203685_at	B-cell CLL/lymphoma 2	BCL2	OK	OK				OK	OK	18q21.33|18q21.3
201084_s_at	BCL2-associated transcription factor 1	BCLAF1					OK	OK		6q22-q23
202094_at	baculoviral IAP repeat-containing 5 (survivin)	BIRC5	OK					OK	OK	17q25
202095_s_at	baculoviral IAP repeat-containing 5 (survivin)	BIRC5	OK					OK	OK	17q25
201950_x_at	capping protein (actin filament) muscle Z-line, beta	CAPZB	OK							1p36.1
212097_at	caveolin 1, caveolae protein, 22kDa	CAV1	OK							7q31.1
216598_s_at	chemokine (C-C motif) ligand 2	CCL2						OK		17q11.2-q21.1
214710_s_at	cyclin B1	CCNB1	OK						OK	5q12
208796_s_at	cyclin G1	CCNG1	OK						OK	5q32-q34
201327_s_at	chaperonin containing TCP1, subunit 6A (zeta 1)	CCT6A	OK							7p11.2
205831_at	CD2 antigen (p50), sheep red blood cell receptor /// CD2 antigen (p50), sheep red blood cell receptor	CD2						OK		1p13
209619_at	CD74 antigen (invariant polypeptide of major histocompatibility complex, class II antigen-associated)	CD74						OK		5q32
205758_at	CD8 antigen, alpha polypeptide (p32) /// CD8 antigen, alpha polypeptide (p32)	CD8A	OK							2p12
204695_at	cell division cycle 25A	CDC25A	OK						OK	3p21
210232_at	cell division cycle 42 (GTP binding protein, 25kDa)	CDC42	OK						OK	1p36.1
204126_s_at	CDC45 cell division cycle 45-like (S. cerevisiae)	CDC45L	OK						OK	22q11.21
202246_s_at	cyclin-dependent kinase 4	CDK4	OK	OK					OK	12q14
204995_at	cyclin-dependent kinase 5, regulatory subunit 1 (p35)	CDK5R1			OK				OK	17q11.2
208424_s_at	cytokine induced apoptosis inhibitor 1	CIAPIN1						OK		16q13-q21
218250_s_at	CCR4-NOT transcription complex, subunit 7	CNOT7				OK	OK			8p22-p21.3
201200_at	cellular repressor of E1A-stimulated genes 1	CREG1					OK			1q24
202224_at	v-crk sarcoma virus CT10 oncogene homolog (avian)	CRK					OK			17p13.3
204620_s_at	chondroitin sulfate proteoglycan 2 (versican)	CSPG2	OK							5q14.3
202157_s_at	CUG triplet repeat, RNA binding protein 2	CUGBP2	OK							10p13
213920_at	cut-like 2 (Drosophila)	CUTL2				OK	OK			12q24.11-q24.12
209201_x_at	chemokine (C-X-C motif) receptor 4	CXCR4	OK							2q21
211919_s_at	chemokine (C-X-C motif) receptor 4 /// chemokine (C-X-C motif) receptor 4	CXCR4	OK							2q21
217028_at	chemokine (C-X-C motif) receptor 4	CXCR4	OK							2q21
208905_at	cytochrome c, somatic	CYCS						OK		7p15.3
201241_at	DEAD (Asp-Glu-Ala-Asp) box polypeptide 1	DDX1	OK							2p24
202810_at	developmentally regulated GTP binding protein 1	DRG1	OK							22q12.2
204892_x_at	eukaryotic translation elongation factor 1 alpha 1	EEF1A1	OK							6q14.1
204767_s_at	flap structure-specific endonuclease 1	FEN1	OK							11q12
204768_s_at	flap structure-specific endonuclease 1	FEN1	OK							11q12
207260_at	FEV (ETS oncogene family)	FEV		OK						2q36
203562_at	fasciculation and elongation protein zeta 1 (zygin I)	FEZ1			OK					11q24.2
210495_x_at	fibronectin 1	FN1	OK							2q34
211719_x_at	fibronectin 1 /// fibronectin 1	FN1	OK							2q34
212464_s_at	fibronectin 1	FN1	OK							2q34
216442_x_at	fibronectin 1	FN1	OK							2q34
209189_at	v-fos FBJ murine osteosarcoma viral oncogene homolog	FOS					OK			14q24.3
202768_at	FBJ murine osteosarcoma viral oncogene homolog B	FOSB					OK		OK	19q13.32
213260_at	Forkhead box C1	FOXC1				OK	OK			6p25
202838_at	fucosidase, alpha-L- 1, tissue	FUCA1	OK							1p34
202419_at	follicular lymphoma variant translocation 1	FVT1		OK						18q21.3
208308_s_at	glucose phosphate isomerase	GPI			OK					19q13.1
201338_x_at	general transcription factor IIIA	GTF3A					OK			13q12.3-q13.1
215091_s_at	general transcription factor IIIA	GTF3A					OK			13q12.3-q13.1
218345_at	hepatocellular carcinoma-associated antigen 112	HCA112	OK							7q36.1
202957_at	hematopoietic cell-specific Lyn substrate 1	HCLS1				OK	OK			3q13
208812_x_at	major histocompatibility complex, class I, C	HLA-C	OK							6p21.3
214459_x_at	major histocompatibility complex, class I, C	HLA-C	OK							6p21.3
216526_x_at	major histocompatibility complex, class I, C	HLA-C	OK							6p21.3
208687_x_at	heat shock 70kDa protein 8	HSPA8	OK							11q24.1
210338_s_at	heat shock 70kDa protein 8	HSPA8	OK							11q24.1
221891_x_at	heat shock 70kDa protein 8	HSPA8	OK							11q24.1
214359_s_at	heat shock 90kDa protein 1, beta	HSPCB	OK	OK						6p12
203089_s_at	HtrA serine peptidase 2	HTRA2						OK		2p12
201631_s_at	immediate early response 3	IER3						OK		6p21.3
210095_s_at	insulin-like growth factor binding protein 3	IGFBP3	OK					OK		7p13-p12
201162_at	insulin-like growth factor binding protein 7	IGFBP7	OK							4q12
201163_s_at	insulin-like growth factor binding protein 7	IGFBP7	OK							4q12
200052_s_at	interleukin enhancer binding factor 2, 45kDa /// interleukin enhancer binding factor 2, 45kDa	ILF2					OK			1q21.3
210511_s_at	inhibin, beta A (activin A, activin AB alpha polypeptide)	INHBA	OK		OK			OK	OK	7p15-p13
204057_at	interferon regulatory factor 8 /// interferon regulatory factor 8	IRF8				OK	OK			16q24.1
202803_s_at	integrin, beta 2 (antigen CD18 (p95), lymphocyte function-associated antigen 1; macrophage antigen 1 (mac-1) beta subunit)	ITGB2						OK		21q22.3
205176_s_at	integrin beta 3 binding protein (beta3-endonexin)	ITGB3BP					OK	OK		1p31.3
200079_s_at	lysyl-tRNA synthetase /// lysyl-tRNA synthetase	KARS	OK							16q23-q24
202503_s_at	KIAA0101	KIAA0101	OK							15q22.31
202393_s_at	Kruppel-like factor 10	KLF10				OK	OK			8q22.2
204009_s_at	v-Ki-ras2 Kirsten rat sarcoma viral oncogene homolog	KRAS		OK					OK	12p12.1
215543_s_at	like-glycosyltransferase	LARGE			OK					22q12.3
201105_at	lectin, galactoside-binding, soluble, 1 (galectin 1)	LGALS1						OK		22q13.1
220532_s_at	LR8 protein	LR8	OK							7q36.1
205859_at	lymphocyte antigen 86	LY86						OK		6p25.1
201153_s_at	muscleblind-like (Drosophila)	MBNL1			OK					3q25
216237_s_at	MCM5 minichromosome maintenance deficient 5, cell division cycle 46 (S. cerevisiae)	MCM5	OK				OK		OK	22q13.1
201930_at	MCM6 minichromosome maintenance deficient 6 (MIS5 homolog, S. pombe) (S. cerevisiae)	MCM6					OK		OK	2q21
210983_s_at	MCM7 minichromosome maintenance deficient 7 (S. cerevisiae)	MCM7					OK		OK	7q21.3-q22.1
211026_s_at	monoglyceride lipase /// monoglyceride lipase	MGLL	OK							3q21.3
213708_s_at	MAX-like protein X	MLX				OK	OK			17q21.1
203414_at	monocyte to macrophage differentiation-associated	MMD	OK							17q
203936_s_at	matrix metallopeptidase 9 (gelatinase B, 92kDa gelatinase, 92kDa type IV collagenase)	MMP9	OK							20q11.2-q13.1
202309_at	methylenetetrahydrofolate dehydrogenase (NADP+ dependent) 1, methenyltetrahydrofolate cyclohydrolase, formyltetrahydrofolate synthetase	MTHFD1	OK							14q24
201761_at	methylenetetrahydrofolate dehydrogenase (NADP+ dependent) 2, methenyltetrahydrofolate cyclohydrolase	MTHFD2	OK							2p13.1
201497_x_at	myosin, heavy polypeptide 11, smooth muscle	MYH11		OK						16p13.13-p13.12
205113_at	neurofilament 3 (150kDa medium)	NEF3	OK							8p21
33767_at	neurofilament, heavy polypeptide 200kDa	NEFH			OK					22q12.2
200758_s_at	nuclear factor (erythroid-derived 2)-like 1	NFE2L1				OK	OK			17q21.3
209290_s_at	nuclear factor I/B	NFIB	OK			OK	OK			9p24.1
201577_at	non-metastatic cells 1, protein (NM23A) expressed in	NME1	OK						OK	17q21.3
201268_at	non-metastatic cells 2, protein (NM23B) expressed in	NME2	OK			OK	OK		OK	17q21.3
221691_x_at	nucleophosmin (nucleolar phosphoprotein B23, numatrin) /// nucleophosmin (nucleolar phosphoprotein B23, numatrin)	NPM1	OK	OK			OK		OK	5q35
206462_s_at	neurotrophic tyrosine kinase, receptor, type 3	NTRK3		OK	OK					15q25
215115_x_at	neurotrophic tyrosine kinase, receptor, type 3	NTRK3		OK	OK					15q25
217033_x_at	neurotrophic tyrosine kinase, receptor, type 3	NTRK3		OK	OK					15q25
217377_x_at	neurotrophic tyrosine kinase, receptor, type 3	NTRK3		OK	OK					15q25
200790_at	ornithine decarboxylase 1	ODC1	OK							2p25
213131_at	olfactomedin 1	OLFM1	OK		OK					9q34.3
212213_x_at	optic atrophy 1 (autosomal dominant)	OPA1						OK		3q28-q29|3q28-q29
202265_at	polycomb group ring finger 4	PCGF4					OK			10p11.23
201202_at	proliferating cell nuclear antigen	PCNA	OK						OK	20pter-p12
205872_x_at	phosphodiesterase 4D interacting protein (myomegalin)	PDE4DIP		OK						1q12
204604_at	PFTAIRE protein kinase 1	PFTK1	OK							7q21-q22
201118_at	phosphogluconate dehydrogenase /// phosphogluconate dehydrogenase	PGD	OK							1p36.3-p36.13
218229_s_at	pogo transposable element with KRAB domain	POGK					OK			1q24.1
200975_at	palmitoyl-protein thioesterase 1 (ceroid-lipofuscinosis, neuronal 1, infantile)	PPT1			OK					1p32
204086_at	preferentially expressed antigen in melanoma	PRAME	OK							22q11.22
200603_at	protein kinase, cAMP-dependent, regulatory, type I, alpha (tissue specific extinguisher 1)	PRKAR1A		OK			OK			17q23-q24
200604_s_at	protein kinase, cAMP-dependent, regulatory, type I, alpha (tissue specific extinguisher 1)	PRKAR1A		OK			OK			17q23-q24
213093_at	protein kinase C, alpha	PRKCA						OK	OK	17q22-q23.2
209685_s_at	protein kinase C, beta 1	PRKCB1	OK							16p11.2
208827_at	proteasome (prosome, macropain) subunit, beta type, 6	PSMB6	OK							17p13
210460_s_at	proteasome (prosome, macropain) 26S subunit, non-ATPase, 4	PSMD4	OK							1q21.2
201433_s_at	phosphatidylserine synthase 1	PTDSS1	OK							8q22
211748_x_at	prostaglandin D2 synthase 21kDa (brain) /// prostaglandin D2 synthase 21kDa (brain)	PTGDS	OK							9q34.2-q34.3
212187_x_at	prostaglandin D2 synthase 21kDa (brain)	PTGDS	OK							9q34.2-q34.3
208732_at	RAB2, member RAS oncogene family	RAB2	OK							8q12.1
200750_s_at	RAN, member RAS oncogene family	RAN					OK		OK	12q24.3
209444_at	RAP1, GTP-GDP dissociation stimulator 1	RAP1GDS1		OK						4q23-q25
217457_s_at	RAP1, GTP-GDP dissociation stimulator 1	RAP1GDS1		OK						4q23-q25
204127_at	replication factor C (activator 1) 3, 38kDa	RFC3	OK							13q12.3-q13
206290_s_at	regulator of G-protein signalling 7	RGS7	OK							1q43|1q23.1 according to Sierra (Genomics 79; 177; 2002) [AFS]
217865_at	ring finger protein 130	RNF130						OK		5q35.3
200089_s_at	ribosomal protein L4 /// ribosomal protein L4	RPL4	OK							15q22
201154_x_at	ribosomal protein L4	RPL4	OK							15q22
211710_x_at	ribosomal protein L4 /// ribosomal protein L4	RPL4	OK							15q22
208692_at	ribosomal protein S3	RPS3	OK							11q13.3-q13.5
200081_s_at	ribosomal protein S6 /// ribosomal protein S6	RPS6	OK							9p21
209134_s_at	ribosomal protein S6	RPS6	OK							9p21
200082_s_at	ribosomal protein S7 /// ribosomal protein S7	RPS7	OK							2p25
209360_s_at	runt-related transcription factor 1 (acute myeloid leukemia 1; aml1 oncogene)	RUNX1	OK	OK		OK	OK			21q22.3
202283_at	serpin peptidase inhibitor, clade F (alpha-2 antiplasmin, pigment epithelium derived factor), member 1	SERPINF1			OK					17p13.1
213047_x_at	SET translocation (myeloid leukemia-associated)	SET		OK						9q34
201586_s_at	splicing factor proline/glutamine-rich (polypyrimidine tract binding protein associated)	SFPQ		OK			OK			1p34.3
202899_s_at	splicing factor, arginine/serine-rich 3	SFRS3		OK						6p21
206634_at	sine oculis homeobox homolog 3 (Drosophila)	SIX3			OK	OK	OK			2p16-p21
209003_at	solute carrier family 25 (mitochondrial carrier; oxoglutarate carrier), member 11	SLC25A11	OK							17p13.3
213601_at	slit homolog 1 (Drosophila)	SLIT1			OK					10q23.3-q24
204099_at	SWI/SNF related, matrix associated, actin dependent regulator of chromatin, subfamily d, member 3	SMARCD3	OK				OK			7q35-q36
211988_at	SWI/SNF related, matrix associated, actin dependent regulator of chromatin, subfamily e, member 1	SMARCE1					OK			17q21.2
204915_s_at	SRY (sex determining region Y)-box 11	SOX11			OK		OK			2p25
212667_at	secreted protein, acidic, cysteine-rich (osteonectin)	SPARC	OK							5q31.3-q32
204640_s_at	speckle-type POZ protein	SPOP	OK							17q21.33
213921_at	somatostatin	SST	OK							3q28
200887_s_at	signal transducer and activator of transcription 1, 91kDa	STAT1	OK			OK	OK	OK	OK	2q32.2
208991_at	signal transducer and activator of transcription 3 (acute-phase response factor)	STAT3			OK	OK	OK			17q21.31
212353_at	sulfatase 1	SULF1						OK		8q13.2-q13.3
212354_at	sulfatase 1	SULF1						OK		8q13.2-q13.3
208761_s_at	SMT3 suppressor of mif two 3 homolog 1 (yeast)	SUMO1					OK			2q33
211069_s_at	SMT3 suppressor of mif two 3 homolog 1 (yeast) /// SMT3 suppressor of mif two 3 homolog 1 (yeast)	SUMO1					OK			2q33
200055_at	TAF10 RNA polymerase II, TATA box binding protein (TBP)-associated factor, 30kDa /// TAF10 RNA polymerase II, TATA box binding protein (TBP)-associated factor, 30kDa	TAF10				OK	OK			11p15.3
201023_at	TAF7 RNA polymerase II, TATA box binding protein (TBP)-associated factor, 55kDa	TAF7				OK	OK			5q31
202168_at	TAF9 RNA polymerase II, TATA box binding protein (TBP)-associated factor, 32kDa	TAF9					OK			5q11.2-q13.1
212330_at	transcription factor Dp-1	TFDP1	OK			OK	OK		OK	13q34
201506_at	transforming growth factor, beta-induced, 68kDa	TGFBI	OK							5q31
203083_at	thrombospondin 2	THBS2	OK							6q27
208699_x_at	transketolase (Wernicke-Korsakoff syndrome)	TKT	OK							3p14.3
218856_at	tumor necrosis factor receptor superfamily, member 21	TNFRSF21						OK		6p21.1-12.2
201292_at	topoisomerase (DNA) II alpha 170kDa	TOP2A	OK							17q21-q22
213011_s_at	triosephosphate isomerase 1	TPI1	OK							12p13
217959_s_at	trafficking protein particle complex 4	TRAPPC4			OK					11q23.3
213293_s_at	tripartite motif-containing 22	TRIM22	OK			OK	OK			11p15
215111_s_at	TSC22 domain family, member 1	TSC22D1				OK	OK			13q14
209026_x_at	tubulin, beta polypeptide	TUBB						OK		6p21.33
211714_x_at	tubulin, beta polypeptide /// tubulin, beta polypeptide	TUBB						OK		6p21.33
212320_at	tubulin, beta polypeptide	TUBB						OK		6p21.33
201343_at	ubiquitin-conjugating enzyme E2D 2 (UBC4/5 homolog, yeast)	UBE2D2	OK							5q31.2
211009_s_at	zinc finger protein 271	ZNF271					OK			18q12
206059_at	zinc finger protein 91 (HPF7, HTF10)	ZNF91				OK	OK			19p13.1-p12
201307_at	septin 11	2011-09-01							OK	4q21.1
200902_at	15 kDa selenoprotein	2015-09-01								1p31
209478_at	---	---								---
213960_at	CDNA FLJ37610 fis, clone BRCOC2011398	---								---
214836_x_at	Immunoglobulin kappa light chain VJ region (ID POM010) /// Immunoglobulin kappa light chain VJ region (ID POM022) /// (clone TR1.6VL) anti-thyroid peroxidase monoclonal autoantibody IgK chain, V region	---								---
214949_at	---	---								---
215311_at	MRNA full length insert cDNA clone EUROIMAGE 21920	---								---
217757_at	alpha-2-macroglobulin	A2M								12p13.3-p12.3
200045_at	ATP-binding cassette, sub-family F (GCN20), member 1 /// ATP-binding cassette, sub-family F (GCN20), member 1	ABCF1								6p21.33
201128_s_at	ATP citrate lyase	ACLY								17q12-q21
208002_s_at	acyl-CoA thioesterase 7	ACOT7								1p36.31-p36.11
201661_s_at	acyl-CoA synthetase long-chain family member 3	ACSL3								2q34-q35
200974_at	actin, alpha 2, smooth muscle, aorta	ACTA2								10q23.3
AFFX-HSAC07/X00351_M_at	actin, beta	ACTB								7p15-p12
213102_at	ARP3 actin-related protein 3 homolog (yeast)	ACTR3								2q14.1
208848_at	alcohol dehydrogenase 5 (class III), chi polypeptide	ADH5								4q21-q25
209901_x_at	allograft inflammatory factor 1	AIF1							OK	6p21.3
213095_x_at	allograft inflammatory factor 1	AIF1							OK	6p21.3
215051_x_at	allograft inflammatory factor 1	AIF1							OK	6p21.3
208967_s_at	adenylate kinase 2	AK2								1p34
205257_s_at	amphiphysin (Stiff-Man syndrome with breast cancer 128kDa autoantigen)	AMPH								7p14-p13
218167_at	archaemetzincins-2	AMZ2								17q24.2
201012_at	annexin A1	ANXA1								9q12-q21.2|9q12-q21.2
203410_at	adaptor-related protein complex 3, mu 2 subunit	AP3M2								8p11.2
218870_at	Rho GTPase activating protein 15	ARHGAP15								2q22.3
201288_at	Rho GDP dissociation inhibitor (GDI) beta	ARHGDIB								12p12.3
209435_s_at	rho/rac guanine nucleotide exchange factor (GEF) 2	ARHGEF2								1q21-q22
208679_s_at	actin related protein 2/3 complex, subunit 2, 34kDa	ARPC2								2q36.1
205047_s_at	asparagine synthetase	ASNS								7q21.3
219087_at	asporin (LRR class 1)	ASPN								9q22
207076_s_at	argininosuccinate synthetase	ASS								9q34.1
217801_at	ATP synthase, H+ transporting, mitochondrial F1 complex, epsilon subunit	ATP5E								20q13.32
202961_s_at	ATP synthase, H+ transporting, mitochondrial F0 complex, subunit f, isoform 2	ATP5J2								7q22.1
201891_s_at	beta-2-microglobulin	B2M								15q21-q22.2
216231_s_at	beta-2-microglobulin	B2M								15q21-q22.2
201032_at	bladder cancer associated protein	BLCAP								20q11.2-q12
202179_at	bleomycin hydrolase	BLMH								17q11.2
218024_at	brain protein 44-like	BRP44L								6q27
208906_at	Bernardinelli-Seip congenital lipodystrophy 2 (seipin) /// heterogeneous nuclear ribonucleoprotein U-like 2	BSCL2 /// HNRPUL2								11q12-q13.5 /// 11q12.3
200777_s_at	basic leucine zipper and W2 domains 1	BZW1								2q33
209183_s_at	chromosome 10 open reading frame 10	C10orf10								10q11.21
201725_at	chromosome 10 open reading frame 7	C10orf7								10p13
218220_at	chromosome 12 open reading frame 10	C12orf10								12q13
218383_at	chromosome 14 open reading frame 94	C14orf94								14q11.2
212228_s_at	chromosome 16 open reading frame 49	C16orf49								16q13
209092_s_at	chromosome 17 open reading frame 25	C17orf25								17p13.3
219506_at	chromosome 1 open reading frame 54	C1orf54								1q21.2
202953_at	complement component 1, q subcomponent, beta polypeptide	C1QB								1p36.3-p34.1
208910_s_at	complement component 1, q subcomponent binding protein	C1QBP								17p13.3
214214_s_at	complement component 1, q subcomponent binding protein	C1QBP								17p13.3
202878_s_at	complement component 1, q subcomponent, receptor 1	C1QR1								20p11.21
208747_s_at	complement component 1, s subcomponent	C1S								12p13
216032_s_at	chromosome 20 open reading frame 47	C20orf47								20pter-q12
209233_at	C2f protein	C2F								12p13
204364_s_at	chromosome 2 open reading frame 23	C2orf23								2p11.2
219137_s_at	chromosome 2 open reading frame 33	C2orf33								2q36.3
217767_at	complement component 3	C3								19p13.3-p13.2
213872_at	Chromosome 6 open reading frame 62	C6orf62								6p22.2
215380_s_at	chromosome 7 open reading frame 24	C7orf24								7p15-p14
205625_s_at	calbindin 1, 28kDa	CALB1								8q21.3-q22.1
212077_at	caldesmon 1	CALD1								7q33
213710_s_at	Calmodulin 1 (phosphorylase kinase, delta)	CALM1								14q24-q31
221732_at	calcium activated nucleotidase 1	CANT1								17q25.3
201238_s_at	capping protein (actin filament) muscle Z-line, alpha 2	CAPZA2								7q31.2-q31.3
209924_at	chemokine (C-C motif) ligand 18 (pulmonary and activation-regulated)	CCL18								17q11.2
210072_at	chemokine (C-C motif) ligand 19	CCL19								9p13
200910_at	chaperonin containing TCP1, subunit 3 (gamma)	CCT3								1q23
203645_s_at	CD163 antigen	CD163								12p13.3
215049_x_at	CD163 antigen	CD163								12p13.3
209583_s_at	CD200 antigen	CD200								3q12-q13
204118_at	CD48 antigen (B-cell membrane protein) /// CD48 antigen (B-cell membrane protein)	CD48								1q21.3-q22
203416_at	CD53 antigen	CD53								1p13
201938_at	CDK2-associated protein 1	CDK2AP1							OK	12q24.31
204247_s_at	cyclin-dependent kinase 5	CDK5							OK	7q36
209662_at	centrin, EF-hand protein, 3 (CDC31 homolog, yeast)	CETN3							OK	5q14.3
219030_at	CGI-121 protein	CGI-121								2p24.3-p24.1
202712_s_at	creatine kinase, mitochondrial 1B /// creatine kinase, mitochondrial 1A	CKMT1B /// CKMT1A								15q15
208912_s_at	2',3'-cyclic nucleotide 3' phosphodiesterase	CNP								17q21
205229_s_at	coagulation factor C homolog, cochlin (Limulus polyphemus)	COCH								14q12-q13
211981_at	collagen, type IV, alpha 1	COL4A1								13q34
218042_at	COP9 constitutive photomorphogenic homolog subunit 4 (Arabidopsis)	COPS4								4q21.3
201405_s_at	COP9 constitutive photomorphogenic homolog subunit 6 (Arabidopsis)	COPS6								7q22.1
209029_at	COP9 constitutive photomorphogenic homolog subunit 7A (Arabidopsis)	COPS7A								12p13.31
217726_at	coatomer protein complex, subunit zeta 1	COPZ1								12q13.2-q13.3
205630_at	corticotropin releasing hormone	CRH								8q13
221541_at	cysteine-rich secretory protein LCCL domain containing 2	CRISPLD2								16q24.1
201390_s_at	casein kinase 2, beta polypeptide	CSNK2B								6p21-p12|6p21.3
205143_at	chondroitin sulfate proteoglycan 3 (neurocan)	CSPG3								19p12
39966_at	chondroitin sulfate proteoglycan 5 (neuroglycan C)	CSPG5								3p21.3
209259_s_at	chondroitin sulfate proteoglycan 6 (bamacan)	CSPG6							OK	10q25
200621_at	cysteine and glycine-rich protein 1	CSRP1								1q32
207030_s_at	cysteine and glycine-rich protein 2	CSRP2								12q21.1
209101_at	connective tissue growth factor	CTGF								6q23.1
200838_at	cathepsin B	CTSB								8p22
201487_at	cathepsin C	CTSC								11q14.1-q14.3
202295_s_at	cathepsin H	CTSH								15q24-q25
202450_s_at	cathepsin K (pycnodysostosis)	CTSK								1q21
203915_at	chemokine (C-X-C motif) ligand 9	CXCL9								4q21
201289_at	cysteine-rich, angiogenic inducer, 61	CYR61								1p31-p22
210764_s_at	cysteine-rich, angiogenic inducer, 61	CYR61								1p31-p22
209232_s_at	dynactin 5 (p25)	DCTN5								16p12.1
209094_at	dimethylarginine dimethylaminohydrolase 1	DDAH1								1p22
201584_s_at	DEAD (Asp-Glu-Ala-Asp) box polypeptide 39	DDX39								19p13.12
205000_at	DEAD (Asp-Glu-Ala-Asp) box polypeptide 3, Y-linked	DDX3Y								Yq11
200033_at	DEAD (Asp-Glu-Ala-Asp) box polypeptide 5 /// DEAD (Asp-Glu-Ala-Asp) box polypeptide 5	DDX5								17q21
221509_at	density-regulated protein	DENR								12q24.31
203816_at	deoxyguanosine kinase	DGUOK								2p13
218277_s_at	DEAH (Asp-Glu-Ala-His) box polypeptide 40	DHX40								17q23.2
201104_x_at	hypothetical protein DJ328E19.C1.1 /// hypothetical protein FLJ20719 /// hypothetical protein LOC200030 /// hypothetical protein MGC8902 /// AE01 mRNA /// AG1 protein /// hypothetical LOC440675	DJ328E19.C1.1 /// FLJ20719 /// LOC200030 /// MGC8902 /// AE01 /// AG1 /// LOC440675								1q12-1q21.2 /// 1p36.13 /// 1q21.1
212333_at	DKFZP564F0522 protein	DKFZP564F0522								2p22.3
200880_at	DnaJ (Hsp40) homolog, subfamily A, member 1	DNAJA1								9p13-p12
205348_s_at	dynein, cytoplasmic, intermediate polypeptide 1	DNCI1								7q21.3-q22.1
204135_at	downregulated in ovarian cancer 1	DOC1								3q12.1
202632_at	DPH1 homolog (S. cerevisiae) /// candidate tumor suppressor in ovarian cancer 2	DPH1 /// OVCA2								17p13.3
201021_s_at	destrin (actin depolymerizing factor)	DSTN								20p12.1
218660_at	dysferlin, limb girdle muscular dystrophy 2B (autosomal recessive)	DYSF								2p13.3-p13.1
208091_s_at	EGFR-coamplified and overexpressed protein /// EGFR-coamplified and overexpressed protein	ECOP								7p11.2
201842_s_at	EGF-containing fibulin-like extracellular matrix protein 1	EFEMP1								2p16
218488_at	eukaryotic translation initiation factor 2B, subunit 3 gamma, 58kDa	EIF2B3								1p34.1
212716_s_at	eukaryotic translation initiation factor 3, subunit 12	EIF3S12								19q13.2
208756_at	eukaryotic translation initiation factor 3, subunit 2 beta, 36kDa	EIF3S2								1p34.1
201324_at	epithelial membrane protein 1	EMP1								12p12.3
201313_at	enolase 2 (gamma, neuronal)	ENO2								12p13
209392_at	ectonucleotide pyrophosphatase/phosphodiesterase 2 (autotaxin)	ENPP2								8q24.1
210839_s_at	ectonucleotide pyrophosphatase/phosphodiesterase 2 (autotaxin)	ENPP2								8q24.1
202596_at	endosulfine alpha	ENSA								1q21.2
221486_at	endosulfine alpha	ENSA								1q21.2
205774_at	coagulation factor XII (Hageman factor)	F12								5q33-qter
202345_s_at	fatty acid binding protein 5 (psoriasis-associated)	FABP5								8q21.13
210445_at	fatty acid binding protein 6, ileal (gastrotropin)	FABP6								5q33.3-q34
222056_s_at	fumarylacetoacetate hydrolase domain containing 2A	FAHD2A								2p24.3-p11.2
201889_at	family with sequence similarity 3, member C	FAM3C								7q22.1-q31.1
219895_at	family with sequence similarity 70, member A	FAM70A								Xq24
203420_at	family with sequence similarity 8, member A1	FAM8A1								6p22-p23
204232_at	Fc fragment of IgE, high affinity I, receptor for; gamma polypeptide	FCER1G								1q23
202041_s_at	fibroblast growth factor (acidic) intracellular binding protein	FIBP								11q13.1
200709_at	FK506 binding protein 1A, 12kDa	FKBP1A								20p13
218824_at	hypothetical protein FLJ10781	FLJ10781								19q13.32
203738_at	hypothetical protein FLJ11193	FLJ11193								5p13.3
219120_at	hypothetical protein FLJ21945	FLJ21945								2p23.3
213729_at	formin binding protein 3	FNBP3								2q23.3
218356_at	FtsJ homolog 2 (E. coli)	FTSJ2								7p22
218084_x_at	FXYD domain containing ion transport regulator 5	FXYD5								19q12-q13.1
200645_at	GABA(A) receptor-associated protein	GABARAP								17p13.1
212581_x_at	glyceraldehyde-3-phosphate dehydrogenase	GAPDH								12p13
213453_x_at	glyceraldehyde-3-phosphate dehydrogenase	GAPDH								12p13
217398_x_at	glyceraldehyde-3-phosphate dehydrogenase	GAPDH								12p13
AFFX-HUMGAPDH/M33197_3_at	glyceraldehyde-3-phosphate dehydrogenase	GAPDH								12p13
AFFX-HUMGAPDH/M33197_5_at	glyceraldehyde-3-phosphate dehydrogenase	GAPDH								12p13
AFFX-HUMGAPDH/M33197_M_at	glyceraldehyde-3-phosphate dehydrogenase	GAPDH								12p13
213129_s_at	glycine cleavage system protein H (aminomethyl carrier)	GCSH								16q23.2
200008_s_at	GDP dissociation inhibitor 2 /// GDP dissociation inhibitor 2	GDI2								10p15
205721_at	GDNF family receptor alpha 2	GFRA2								8p21
214005_at	gamma-glutamyl carboxylase	GGCX								2p12
217990_at	guanosine monophosphate reductase 2	GMPR2								14q11.2
201921_at	guanine nucleotide binding protein (G protein), gamma 10 /// hypothetical protein LOC552891	GNG10 /// LOC552891								9q31.3
207812_s_at	golgi reassembly stacking protein 2, 55kDa	GORASP2								2q31.1-q31.2
208813_at	glutamic-oxaloacetic transaminase 1, soluble (aspartate aminotransferase 1)	GOT1								10q24.1-q25.1
201141_at	glycoprotein (transmembrane) nmb	GPNMB								7p15
220642_x_at	G protein-coupled receptor 89	GPR89								1p36.13-q31.3
212205_at	H2A histone family, member V	H2AFV								7p13
211998_at	H3 histone, family 3B (H3.3B)	H3F3B								17q25
202042_at	histidyl-tRNA synthetase	HARS								5q31.3
201145_at	HCLS1 associated protein X-1	HAX1								1q21.3
209116_x_at	hemoglobin, beta /// hemoglobin, beta	HBB								11p15.5
211696_x_at	hemoglobin, beta /// hemoglobin, beta	HBB								11p15.5
217232_x_at	hemoglobin, beta	HBB								11p15.5
203259_s_at	HD domain containing 2	HDDC2								6q13-q24.3
218946_at	HIRA interacting protein 5	HIRIP5								2p15-p13
213932_x_at	Major histocompatibility complex, class I, A	HLA-A								6p21.3
215313_x_at	major histocompatibility complex, class I, A	HLA-A								6p21.3
208729_x_at	major histocompatibility complex, class I, B	HLA-B								6p21.3
209140_x_at	major histocompatibility complex, class I, B	HLA-B								6p21.3
211911_x_at	major histocompatibility complex, class I, B /// major histocompatibility complex, class I, B	HLA-B								6p21.3
217478_s_at	major histocompatibility complex, class II, DM alpha	HLA-DMA								6p21.3
203932_at	major histocompatibility complex, class II, DM beta /// major histocompatibility complex, class II, DM beta	HLA-DMB								6p21.3
211990_at	major histocompatibility complex, class II, DP alpha 1	HLA-DPA1								6p21.3
211991_s_at	major histocompatibility complex, class II, DP alpha 1	HLA-DPA1								6p21.3
201137_s_at	major histocompatibility complex, class II, DP beta 1	HLA-DPB1								6p21.3
212671_s_at	major histocompatibility complex, class II, DQ alpha 1 /// major histocompatibility complex, class II, DQ alpha 2	HLA-DQA1 /// HLA-DQA2								6p21.3
211654_x_at	major histocompatibility complex, class II, DQ beta 1 /// major histocompatibility complex, class II, DQ beta 1	HLA-DQB1								6p21.3
212998_x_at	major histocompatibility complex, class II, DQ beta 1 /// major histocompatibility complex, class II, DQ beta 1	HLA-DQB1								6p21.3
208894_at	major histocompatibility complex, class II, DR alpha /// major histocompatibility complex, class II, DR alpha	HLA-DRA								6p21.3
210982_s_at	major histocompatibility complex, class II, DR alpha	HLA-DRA								6p21.3
204670_x_at	major histocompatibility complex, class II, DR beta 1	HLA-DRB1								6p21.3
209312_x_at	major histocompatibility complex, class II, DR beta 1 /// major histocompatibility complex, class II, DR beta 1	HLA-DRB1								6p21.3
215193_x_at	major histocompatibility complex, class II, DR beta 1	HLA-DRB1								6p21.3
209728_at	major histocompatibility complex, class II, DR beta 4 /// major histocompatibility complex, class II, DR beta 4	HLA-DRB4								6p21.3
208306_x_at	Major histocompatibility complex, class II, DR beta 3	HLA-DRB5								6p21.3
200904_at	major histocompatibility complex, class I, E	HLA-E								6p21.3
200905_x_at	major histocompatibility complex, class I, E	HLA-E								6p21.3
204806_x_at	major histocompatibility complex, class I, F	HLA-F								6p21.3
221875_x_at	major histocompatibility complex, class I, F	HLA-F								6p21.3
211529_x_at	HLA-G histocompatibility antigen, class I, G	HLA-G								6p21.3
217436_x_at	HLA-G histocompatibility antigen, class I, G /// major histocompatibility complex, class I, H (pseudogene)	HLA-G /// HLA-H								6p21.3
202579_x_at	high mobility group nucleosomal binding domain 4	HMGN4								6p21.3
209787_s_at	high mobility group nucleosomal binding domain 4	HMGN4								6p21.3
203665_at	heme oxygenase (decycling) 1	HMOX1								22q12|22q13.1
201277_s_at	heterogeneous nuclear ribonucleoprotein A/B	HNRPAB								5q35.3
212626_x_at	heterogeneous nuclear ribonucleoprotein C (C1/C2)	HNRPC								14q11.2
214434_at	heat shock 70kDa protein 12A	HSPA12A								---
218026_at	HSPC009 protein	HSPC009								17q21
201185_at	HtrA serine peptidase 1	HTRA1								10q26.3
207949_s_at	islet cell autoantigen 1, 69kDa	ICA1								7p22
213620_s_at	intercellular adhesion molecule 2	ICAM2								17q23-q25
218611_at	immediate early response 5	IER5								1q25.3
202411_at	interferon, alpha-inducible protein 27	IFI27								14q32
201601_x_at	interferon induced transmembrane protein 1 (9-27)	IFITM1							OK	11p15.5
201315_x_at	interferon induced transmembrane protein 2 (1-8D)	IFITM2								11p15.5
202146_at	interferon-related developmental regulator 1	IFRD1								7q22-q31
211430_s_at	immunoglobulin heavy locus /// immunoglobulin heavy constant gamma 1 (G1m marker) /// immunoglobulin heavy constant gamma 2 (G2m marker) /// immunoglobulin heavy constant gamma 3 (G3m marker) /// immunoglobulin heavy constant mu	IGH@ /// IGHG1 /// IGHG2 /// IGHG3 /// IGHM								14q32.33
221651_x_at	immunoglobulin kappa constant /// immunoglobulin kappa variable 1-5	IGKC /// IGKV1-5								2p12
221671_x_at	immunoglobulin kappa constant /// immunoglobulin kappa variable 1-5	IGKC /// IGKV1-5								2p12
215121_x_at	immunoglobulin lambda locus /// immunoglobulin lambda constant 1 (Mcg marker) /// immunoglobulin lambda constant 2 (Kern-Oz- marker) /// immunoglobulin lambda variable 3-25 /// immunoglobulin lambda variable 2-14	IGL@ /// IGLC1 /// IGLC2 /// IGLV3-25 /// IGLV2-14								22q11.1-q11.2 /// 22q11.2
214677_x_at	immunoglobulin lambda locus /// immunoglobulin lambda constant 1 (Mcg marker) /// immunoglobulin lambda constant 2 (Kern-Oz- marker) /// immunoglobulin lambda variable 3-25 /// immunoglobulin lambda variable 2-14 /// immunoglobulin lambda joining 3	IGL@ /// IGLC1 /// IGLC2 /// IGLV3-25 /// IGLV2-14 /// IGLJ3								22q11.1-q11.2 /// 22q11.2
215379_x_at	immunoglobulin lambda locus /// immunoglobulin lambda constant 1 (Mcg marker) /// immunoglobulin lambda constant 2 (Kern-Oz- marker) /// immunoglobulin lambda variable 3-25 /// immunoglobulin lambda variable 2-14 /// immunoglobulin lambda joining 3	IGL@ /// IGLC1 /// IGLC2 /// IGLV3-25 /// IGLV2-14 /// IGLJ3								22q11.1-q11.2 /// 22q11.2
209138_x_at	Immunoglobulin lambda joining 3	IGLC2								22q11.2
212411_at	IMP4, U3 small nucleolar ribonucleoprotein, homolog (yeast)	IMP4								2q21.1
200993_at	importin 7	IPO7								11p15.4
203337_x_at	integrin beta 1 binding protein 1	ITGB1BP1								2p25.2
210213_s_at	integrin beta 4 binding protein	ITGB4BP								20q12
202747_s_at	integral membrane protein 2A	ITM2A								Xq13.3-Xq21.2
206245_s_at	influenza virus NS1A binding protein	IVNS1ABP								1q25.1-q31.1
202138_x_at	JTV1 gene	JTV1								7p22
209971_x_at	JTV1 gene	JTV1								7p22
212639_x_at	tubulin, alpha, ubiquitous	K-ALPHA-1								12q13.12
213646_x_at	tubulin, alpha, ubiquitous	K-ALPHA-1								12q13.12
212192_at	potassium channel tetramerisation domain containing 12	KCTD12								13q22.3
200699_at	KDEL (Lys-Asp-Glu-Leu) endoplasmic reticulum protein retention receptor 2	KDELR2								7p22.1
207719_x_at	KIAA0470	KIAA0470								1q44
212981_s_at	KIAA0738 gene product	KIAA0738								7q34-q35
204411_at	kinesin family member 21B	KIF21B								1pter-q31.3
203390_s_at	kinesin family member 3C	KIF3C								2p23
201088_at	karyopherin alpha 2 (RAG cohort 1, importin alpha 1)	KPNA2							OK	17q23.1-q23.3
211762_s_at	karyopherin alpha 2 (RAG cohort 1, importin alpha 1) /// karyopherin alpha 2 (RAG cohort 1, importin alpha 1)	KPNA2							OK	17q23.1-q23.3
208974_x_at	karyopherin (importin) beta 1	KPNB1								17q21.32
213803_at	Karyopherin (importin) beta 1	KPNB1								17q21.32
201721_s_at	lysosomal associated multispanning membrane protein 5	LAPTM5								1p34
201595_s_at	likely ortholog of mouse immediate early response, erythropoietin 4	LEREPO4								2q32.1
208949_s_at	lectin, galactoside-binding, soluble, 3 (galectin 3) /// galectin-3 internal gene	LGALS3 /// GALIG								14q21-q22
200923_at	lectin, galactoside-binding, soluble, 3 binding protein	LGALS3BP								17q25
201212_at	legumain	LGMN								14q32.1
201847_at	lipase A, lysosomal acid, cholesterol esterase (Wolman disease)	LIPA								10q23.2-q23.3
203320_at	lymphocyte adaptor protein	LNK								12q24
213510_x_at	TL132 protein	LOC220594								17p11.2
210396_s_at	PI-3-kinase-related kinase SMG-1 pseudogene /// bolA-like 2 (E. coli) /// PI-3-kinase-related kinase SMG-1 pseudogene	LOC440354 /// BOLA2 /// LOC595101								16p11.2
221069_s_at	clone HQ0477 PRO0477p	LOC51204								17q23.3
217882_at	30 kDa protein	LOC55831								3p25.3
203897_at	hypothetical protein A-211C6.1	LOC57149								16p11.2
204674_at	lymphoid-restricted membrane protein	LRMP								12p12.1
211971_s_at	leucine-rich PPR-motif containing	LRPPRC								2p21
202737_s_at	LSM4 homolog, U6 small nuclear RNA associated (S. cerevisiae)	LSM4								19p13.11
211747_s_at	LSM5 homolog, U6 small nuclear RNA associated (S. cerevisiae) /// LSM5 homolog, U6 small nuclear RNA associated (S. cerevisiae)	LSM5								7p14.3
204682_at	latent transforming growth factor beta binding protein 2	LTBP2							OK	14q24
213975_s_at	lysozyme (renal amyloidosis) /// leukocyte immunoglobulin-like receptor, subfamily B (with TM and ITIM domains), member 1	LYZ /// LILRB1								12q15 /// 19q13.4
204041_at	monoamine oxidase B	MAOB								Xp11.23
201669_s_at	myristoylated alanine-rich protein kinase C substrate	MARCKS								6q22.2
201475_x_at	methionine-tRNA synthetase	MARS								12q13.2
200624_s_at	matrin 3	MATR3								5q31.2
218061_at	male-enhanced antigen 1	MEA1								6p21.3-p21.1
218109_s_at	major facilitator superfamily domain containing 1	MFSD1								3q25.32
202291_s_at	matrix Gla protein	MGP								12p13.1-p12.3
204580_at	matrix metallopeptidase 12 (macrophage elastase)	MMP12								11q22.3
218865_at	MOCO sulphurase C-terminal domain containing 1	MOSC1								1q41
206186_at	membrane protein, palmitoylated 3 (MAGUK p55 subfamily member 3)	MPP3								17q12-q21
203466_at	MpV17 transgene, murine homolog, glomerulosclerosis	MPV17								2p23-p21
218339_at	mitochondrial ribosomal protein L22	MRPL22								5q33.1-q33.3
208787_at	mitochondrial ribosomal protein L3	MRPL3								3q21-q23
218281_at	mitochondrial ribosomal protein L48	MRPL48								11q13.4
209609_s_at	mitochondrial ribosomal protein L9	MRPL9								---
218654_s_at	mitochondrial ribosomal protein S33	MRPS33								7q32-q34
219607_s_at	membrane-spanning 4-domains, subfamily A, member 4	MS4A4A								11q12
219666_at	membrane-spanning 4-domains, subfamily A, member 6A	MS4A6A								11q12.1
217772_s_at	mitochondrial carrier homolog 2 (C. elegans)	MTCH2								11p11.2
202555_s_at	myosin, light polypeptide kinase /// myosin, light polypeptide kinase	MYLK								3q21
200049_at	MYST histone acetyltransferase 2 /// MYST histone acetyltransferase 2	MYST2								17q21.32
201517_at	nuclear cap binding protein subunit 2, 20kDa	NCBP2								3q29
210817_s_at	nuclear domain 10 protein	NDP52								17q21.32
201304_at	NADH dehydrogenase (ubiquinone) 1 alpha subcomplex, 5, 13kDa	NDUFA5								7q32
201740_at	NADH dehydrogenase (ubiquinone) Fe-S protein 3, 30kDa (NADH-coenzyme Q reductase)	NDUFS3								11p11.11
221805_at	neurofilament, light polypeptide 68kDa	NEFL								8p21
221916_at	Neurofilament, light polypeptide 68kDa	NEFL								8p21
218888_s_at	neuropilin (NRP) and tolloid (TLL)-like 2	NETO2								16q11
201076_at	NHP2 non-histone chromosome protein 2-like 1 (S. cerevisiae)	NHP2L1							OK	22q13.2-q13.31
202237_at	nicotinamide N-methyltransferase	NNMT								11q23.1
201695_s_at	nucleoside phosphorylase	NP								14q13.1
217796_s_at	nuclear protein localization 4	NPL4								17qter
206001_at	neuropeptide Y	NPY								7p15.1
202395_at	N-ethylmaleimide-sensitive factor	NSF								17q21
212605_s_at	Nudix (nucleoside diphosphate linked moiety X)-type motif 3	NUDT3								6p21.2
202900_s_at	nucleoporin 88kDa	NUP88								17p13.2
202188_at	nucleoporin 93kDa	NUP93								16q13
213125_at	olfactomedin-like 2B	OLFML2B								1q23.3
203351_s_at	origin recognition complex, subunit 4-like (yeast)	ORC4L								2q22-q23
204957_at	origin recognition complex, subunit 5-like (yeast)	ORC5L								7q22.1
208717_at	oxidase (cytochrome c) assembly 1-like	OXA1L								14q11.2
202780_at	3-oxoacid CoA transferase 1	OXCT1								5p13.1
210448_s_at	purinergic receptor P2X, ligand-gated ion channel, 5	P2RX5								17p13.3
218403_at	p53-inducible cell-survival factor	P53CSV								12q24.31
208051_s_at	poly(A) binding protein interacting protein 1	PAIP1								5p12
209064_x_at	poly(A) binding protein interacting protein 1	PAIP1								5p12
216945_x_at	PAS domain containing serine/threonine kinase	PASK								2q37.3
218014_at	pericentrin 1	PCNT1								17q25.1
218718_at	platelet derived growth factor C	PDGFC								4q32
208690_s_at	PDZ and LIM domain 1 (elfin)	PDLIM1								10q22-q26.3
203243_s_at	PDZ and LIM domain 5	PDLIM5								4q22
208982_at	Platelet/endothelial cell adhesion molecule (CD31 antigen)	PECAM1								17q23
202743_at	phosphoinositide-3-kinase, regulatory subunit 3 (p55, gamma)	PIK3R3								1p34.1
204572_s_at	protein (peptidyl-prolyl cis/trans isomerase) NIMA-interacting, 4 (parvulin)	PIN4								Xq13
201080_at	Phosphatidylinositol-4-phosphate 5-kinase, type II, beta	PIP5K2B								17q12
203471_s_at	pleckstrin	PLEK								2p13.3
214081_at	plexin domain containing 1	PLXDC1								17q21.1
214526_x_at	postmeiotic segregation increased 2-like 1	PMS2L1								7q22.1
201578_at	podocalyxin-like	PODXL								7q32-q33
217806_s_at	polymerase (DNA-directed), delta interacting protein 2	POLDIP2								17q11.2
212782_x_at	polymerase (RNA) II (DNA directed) polypeptide J, 13.3kDa	POLR2J								7q11.2
202868_s_at	processing of precursor 4, ribonuclease P/MRP subunit (S. cerevisiae)	POP4								19q12
204839_at	processing of precursor 5, ribonuclease P/MRP subunit (S. cerevisiae)	POP5								12q24.31
213849_s_at	protein phosphatase 2 (formerly 2A), regulatory subunit B (PR 52), beta isoform	PPP2R2B								5q31-5q32
219599_at	hypothetical protein PRO1843	PRO1843								12q13.13
222231_s_at	hypothetical protein PRO1855	PRO1855								17q21.33
202529_at	phosphoribosyl pyrophosphate synthetase-associated protein 1	PRPSAP1								17q24-q25
206102_at	DNA replication complex GINS protein PSF1	PSF1								20p11.21
201400_at	proteasome (prosome, macropain) subunit, beta type, 3	PSMB3								17q12
204279_at	proteasome (prosome, macropain) subunit, beta type, 9 (large multifunctional peptidase 2)	PSMB9								6p21.3
201067_at	proteasome (prosome, macropain) 26S subunit, ATPase, 2	PSMC2								7q22.1-q22.3
209503_s_at	proteasome (prosome, macropain) 26S subunit, ATPase, 5	PSMC5								17q23-q25
202353_s_at	proteasome (prosome, macropain) 26S subunit, non-ATPase, 12	PSMD12								17q24.2
200987_x_at	proteasome (prosome, macropain) activator subunit 3 (PA28 gamma; Ki)	PSME3								17q21
209852_x_at	proteasome (prosome, macropain) activator subunit 3 (PA28 gamma; Ki)	PSME3								17q21
209853_s_at	proteasome (prosome, macropain) activator subunit 3 (PA28 gamma; Ki)	PSME3								17q21
218683_at	polypyrimidine tract binding protein 2	PTBP2								1p22.1-p21.3
219293_s_at	GTP-binding protein PTD004	PTD004								2q31.1
212265_at	quaking homolog, KH domain RNA binding (mouse)	QKI								6q26-27
204547_at	RAB40B, member RAS oncogene family	RAB40B								17q25.3
203150_at	Rab9 effector protein with kelch motifs	RABEPK								9q33.3
204478_s_at	RAB interacting factor	RABIF								1q32-q41
213603_s_at	ras-related C3 botulinum toxin substrate 2 (rho family, small GTP binding protein Rac2)	RAC2								22q13.1
209849_s_at	RAD51 homolog C (S. cerevisiae)	RAD51C								17q22-q23
211318_s_at	RAE1 RNA export 1 homolog (S. pombe)	RAE1							OK	20q13.32
202483_s_at	RAN binding protein 1	RANBP1								22q11.21
211955_at	RAN binding protein 5	RANBP5								13q32.2
203344_s_at	retinoblastoma binding protein 8	RBBP8								18q11.2
212591_at	RNA binding motif protein 34	RBM34								1q42.3
201486_at	reticulocalbin 2, EF-hand calcium binding domain	RCN2								15q23
203224_at	riboflavin kinase	RFK								9q21.13
216834_at	regulator of G-protein signalling 1	RGS1								1q31
204319_s_at	regulator of G-protein signalling 10	RGS10								10q25
213404_s_at	Ras homolog enriched in brain	RHEB								7q36
200059_s_at	ras homolog gene family, member A /// ras homolog gene family, member A	RHOA								3p21.3
213566_at	ribonuclease, RNase A family, k6 /// ribonuclease, RNase A family, k6	RNASE6								14q11.2
203022_at	ribonuclease H2, large subunit	RNASEH2A								19p13.13
217983_s_at	ribonuclease T2	RNASET2								6q27
208924_at	ring finger protein 11	RNF11								1pter-p22.1
218738_s_at	ring finger protein 138	RNF138								18q12.1
209111_at	ring finger protein 5	RNF5								6p21.3
201756_at	replication protein A2, 32kDa	RPA2								1p35
215321_at	Rap2-binding protein 9	RPIB9								7q21.12
206196_s_at	RaP2 interacting protein 8	RPIP8								17q21.31
214167_s_at	ribosomal protein, large, P0 /// similar to ribosomal protein P0	RPLP0 /// RPLP0-like								12q24.2 /// 2p22.1
208689_s_at	ribophorin II	RPN2								20q12-q13.1
219370_at	reprimo, TP53 dependant G2 arrest mediator candidate	RPRM								2q23.3
201909_at	ribosomal protein S4, Y-linked 1	RPS4Y1								Yp11.3
212912_at	ribosomal protein S6 kinase, 90kDa, polypeptide 2	RPS6KA2								6q27
213179_at	RCD1 required for cell differentiation1 homolog (S. pombe)	RQCD1								2q35
201890_at	ribonucleotide reductase M2 polypeptide	RRM2								2p25-p24
217946_s_at	SUMO-1 activating enzyme subunit 1	SAE1								19q13.32
201570_at	sorting and assembly machinery component 50 homolog (S. cerevisiae)	SAMM50								22q13.31
200802_at	seryl-tRNA synthetase	SARS								1p13.3-p13.1
203455_s_at	spermidine/spermine N1-acetyltransferase	SAT								Xp22.1
210592_s_at	spermidine/spermine N1-acetyltransferase	SAT								Xp22.1
218672_at	sodium channel modifier 1	SCNM1								1q21.2
212589_at	Sterol carrier protein 2	SCP2								1p32
204563_at	selectin L (lymphocyte adhesion molecule 1)	SELL								1q23-q25
201427_s_at	selenoprotein P, plasma, 1	SEPP1								5q31
217977_at	selenoprotein X, 1	SEPX1								16p13.3
208671_at	serine incorporator 1	SERINC1								6q22.31
211474_s_at	serpin peptidase inhibitor, clade B (ovalbumin), member 6	SERPINB6								6p25
203818_s_at	splicing factor 3a, subunit 3, 60kDa	SF3A3								1p34.3
214437_s_at	serine hydroxymethyltransferase 2 (mitochondrial)	SHMT2								12q12-q14
219083_at	SHQ1 homolog (S. cerevisiae)	SHQ1								3p13
217786_at	SKB1 homolog (S. pombe)	SKB1							OK	14q11.2-q21
213664_at	solute carrier family 1 (neuronal/epithelial high affinity glutamate transporter, system Xag), member 1	SLC1A1								9p24
200657_at	solute carrier family 25 (mitochondrial carrier; adenine nucleotide translocator), member 5	SLC25A5								Xq24-q26
202433_at	solute carrier family 35, member B1	SLC35B1								17q21.33
218682_s_at	solute carrier family 4 (anion exchanger), member 1, adaptor protein	SLC4A1AP								2p23.3-p23.2
204087_s_at	solute carrier family 5 (sodium-dependent vitamin transporter), member 6	SLC5A6								2p23
206376_at	solute carrier family 6, member 15	SLC6A15								12q21.3
203580_s_at	solute carrier family 7 (cationic amino acid transporter, y+ system), member 6	SLC7A6								16q22.1
200084_at	small acidic protein /// small acidic protein	SMAP								11p15.1
218788_s_at	SET and MYND domain containing 3	SMYD3								1q44
218391_at	SNF8, ESCRT-II complex subunit, homolog (S. cerevisiae)	SNF8								17q21.32
200795_at	SPARC-like 1 (mast9, hevin)	SPARCL1								4q22.1
209748_at	spastin	SPAST								2p24-p21
202591_s_at	single-stranded DNA binding protein 1	SSBP1								7q34
220979_s_at	ST6 (alpha-N-acetyl-neuraminyl-2,3-beta-galactosyl-1,3)-N-acetylgalactosaminide alpha-2,6-sialyltransferase 5 /// ST6 (alpha-N-acetyl-neuraminyl-2,3-beta-galactosyl-1,3)-N-acetylgalactosaminide alpha-2,6-sialyltransferase 5	ST6GALNAC5								1p31.1
212857_x_at	SUB1 homolog (S. cerevisiae)	SUB1								5p13.3
202930_s_at	succinate-CoA ligase, ADP-forming, beta subunit	SUCLA2								13q12.2-q13.3
205551_at	synaptic vesicle glycoprotein 2B	SV2B								15q26.1
216086_at	synaptic vesicle glycoprotein 2C	SV2C								5q13.3
217833_at	synaptotagmin binding, cytoplasmic RNA interacting protein	SYNCRIP								6q14-q15
219992_at	tachykinin 3 (neuromedin K, neurokinin beta)	TAC3								12q13-q21
205547_s_at	transgelin	TAGLN								11q23.2
203054_s_at	T-cell leukemia translocation altered gene	TCTA								3p21
208851_s_at	Thy-1 cell surface antigen	THY1								11q22.3-q23
215171_s_at	translocase of inner mitochondrial membrane 17 homolog A (yeast)	TIMM17A								1q32.1
209386_at	transmembrane 4 L six family member 1	TM4SF1								3q21-q25
201078_at	transmembrane 9 superfamily member 2	TM9SF2								13q32.3
205122_at	transmembrane protein with EGF-like and two follistatin-like domains 1	TMEFF1								9q31
221452_s_at	transmembrane protein 14B /// transmembrane protein 14B	TMEM14B								6p25.1-p23
220990_s_at	transmembrane protein 49 /// transmembrane protein 49 /// microRNA 21 /// microRNA 21	TMEM49 /// MIRN21								17q23.2
201645_at	tenascin C (hexabrachion)	TNC								9q33
201207_at	tumor necrosis factor, alpha-induced protein 1 (endothelial)	TNFAIP1								17q22-q23
212408_at	torsin A interacting protein 1	TOR1AIP1								1q24.2
210609_s_at	tumor protein p53 inducible protein 3	TP53I3								2p23.3
220167_s_at	TP53TG3 protein	TP53TG3								16p13
201690_s_at	tumor protein D52	TPD52								8q21
210052_s_at	TPX2, microtubule-associated, homolog (Xenopus laevis)	TPX2							OK	20q11.2
210915_x_at	T cell receptor beta variable 19 /// T cell receptor beta constant 1	TRBV19 /// TRBC1								7q34
213193_x_at	T cell receptor beta variable 19 /// T cell receptor beta variable 19 /// T cell receptor beta constant 1 /// T cell receptor beta constant 1	TRBV19 /// TRBC1								7q34
213009_s_at	tripartite motif-containing 37	TRIM37								17q23.2
204033_at	thyroid hormone receptor interactor 13	TRIP13								5p15.33
201515_s_at	translin	TSN								2q21.1
203122_at	tetratricopeptide repeat domain 15	TTC15								2p25.2
209251_x_at	tubulin alpha 6	TUBA6								12q12-q14
201714_at	tubulin, gamma 1	TUBG1							OK	17q21
201175_at	thioredoxin domain containing 14	TXNDC14								11cen-q22.3
211758_x_at	thioredoxin domain containing 9 /// thioredoxin domain containing 9	TXNDC9								2q11.2
202836_s_at	thioredoxin-like 4A	TXNL4A							OK	18q23
202589_at	thymidylate synthetase	TYMS								18p11.32
204122_at	TYRO protein tyrosine kinase binding protein	TYROBP								19q13.1
205890_s_at	ubiquitin D	UBD								6p21.3
210024_s_at	ubiquitin-conjugating enzyme E2E 3 (UBC4/5 homolog, yeast)	UBE2E3								2q32.1
200682_s_at	ubiquitin-conjugating enzyme E2L 3	UBE2L3								22q11.21
201524_x_at	ubiquitin-conjugating enzyme E2N (UBC13 homolog, yeast)	UBE2N								12q22
217797_at	ubiquitin-fold modifier conjugating enzyme 1	UFC1								1q23.3
200883_at	ubiquinol-cytochrome c reductase core protein II	UQCRC2								16p12
213480_at	vesicle-associated membrane protein 4	VAMP4								1q24-q25
202546_at	vesicle-associated membrane protein 8 (endobrevin)	VAMP8								2p12-p11.2
208846_s_at	voltage-dependent anion channel 3	VDAC3								8p11.2
217949_s_at	vitamin K epoxide reductase complex, subunit 1	VKORC1								16p11.2
203797_at	visinin-like 1	VSNL1								2p24.3
202112_at	von Willebrand factor	VWF								12p13.3
202664_at	Wiskott-Aldrich syndrome protein interacting protein	WASPIP								2q31.1
203721_s_at	WD repeat domain 50	WDR50								17q21.33
219077_s_at	WW domain containing oxidoreductase	WWOX								16q23.3-q24.1
220057_at	X antigen family, member 1	XAGE1								Xp11.22-p11.21
208453_s_at	X-prolyl aminopeptidase (aminopeptidase P) 1, soluble	XPNPEP1								10q25.3
208642_s_at	X-ray repair complementing defective repair in Chinese hamster cells 5 (double-strand-break rejoining; Ku autoantigen, 80kDa)	XRCC5								2q35
208643_s_at	X-ray repair complementing defective repair in Chinese hamster cells 5 (double-strand-break rejoining; Ku autoantigen, 80kDa)	XRCC5								2q35
218069_at	XTP3-transactivated protein A	XTP3TPA								16p11.2
200640_at	tyrosine 3-monooxygenase/tryptophan 5-monooxygenase activation protein, zeta polypeptide	YWHAZ								8q23.1
201531_at	zinc finger protein 36, C3H type, homolog (mouse)	ZFP36								19q13.1
219877_at	zinc finger, matrin type 4	ZMAT4								8p11.21
204026_s_at	ZW10 interactor	ZWINT							OK	10q21-q22

## Sheet: NB F > NB UF
Probe Set ID	Gene Title	Gene Symbol	Chromosomal Location	Entrez Gene
201005_at	CD9 antigen (p24)	CD9	12p13.3	928
201417_at	SRY (sex determining region Y)-box 4	SOX4	6p22.3	6659
201914_s_at	SEC63-like (S. cerevisiae)	SEC63	6q21	11231
201951_at	activated leukocyte cell adhesion molecule	ALCAM	3q13.1	214
202036_s_at	secreted frizzled-related protein 1	SFRP1	8p12-p11.1	6422
202037_s_at	secreted frizzled-related protein 1	SFRP1	8p12-p11.1	6422
202053_s_at	aldehyde dehydrogenase 3 family, member A2	ALDH3A2	17p11.2	224
202054_s_at	aldehyde dehydrogenase 3 family, member A2	ALDH3A2	17p11.2	224
202207_at	ADP-ribosylation factor-like 7	ARL7	2q37.1	10123
202336_s_at	peptidylglycine alpha-amidating monooxygenase	PAM	5q14-q21	5066
202350_s_at	matrilin 2	MATN2	8q22	4147
202370_s_at	core-binding factor, beta subunit	CBFB	16q22.1	865
202478_at	tribbles homolog 2 (Drosophila)	TRIB2	2p24.3	28951
202515_at	discs, large homolog 1 (Drosophila)	DLG1	3q29	1739
202741_at	protein kinase, cAMP-dependent, catalytic, beta	PRKACB	1p36.1	5567
202794_at	inositol polyphosphate-1-phosphatase	INPP1	2q32	3628
202890_at	microtubule-associated protein 7	MAP7	6q23.3	9053
202946_s_at	BTB (POZ) domain containing 3	BTBD3	20p12.2	22903
202967_at	glutathione S-transferase A4	GSTA4	6p12.1	2941
203020_at	RAB GTPase activating protein 1-like	RABGAP1L	1q24	9910
203038_at	protein tyrosine phosphatase, receptor type, K	PTPRK	6q22.2-23.1	5796
203232_s_at	ataxin 1	ATXN1	6p23	6310
203243_s_at	PDZ and LIM domain 5	PDLIM5	4q22	10611
203333_at	kinesin-associated protein 3	KIFAP3	1q24.2	22920
203685_at	B-cell CLL/lymphoma 2	BCL2	18q21.33|18q21.3	596
203698_s_at	frizzled-related protein	FRZB	2qter	2487
203961_at	nebulette	NEBL	10p12	10529
204035_at	secretogranin II (chromogranin C)	SCG2	2q35-q36	7857
204105_s_at	neuronal cell adhesion molecule	NRCAM	7q31.1-q31.2	4897
204224_s_at	GTP cyclohydrolase 1 (dopa-responsive dystonia)	GCH1	14q22.1-q22.2	2643
204364_s_at	chromosome 2 open reading frame 23	C2orf23	2p11.2	65055
204419_x_at	hemoglobin, gamma A /// hemoglobin, gamma A /// hemoglobin, gamma G /// hemoglobin, gamma G	HBG1 /// HBG2	11p15.5	3047 /// 3048
204848_x_at	hemoglobin, gamma A /// hemoglobin, gamma A /// hemoglobin, gamma G /// hemoglobin, gamma G	HBG1 /// HBG2	11p15.5	3047 /// 3048
205151_s_at	---	---	---	---
205311_at	dopa decarboxylase (aromatic L-amino acid decarboxylase)	DDC	7p11	1644
205326_at	receptor (calcitonin) activity modifying protein 3	RAMP3	7p13-p12	10268
205625_s_at	calbindin 1, 28kDa	CALB1	8q21.3-q22.1	793
205626_s_at	calbindin 1, 28kDa	CALB1	8q21.3-q22.1	793
205638_at	brain-specific angiogenesis inhibitor 3	BAI3	6q12	577
205771_s_at	A kinase (PRKA) anchor protein 7	AKAP7	6q23	9465
205857_at	---	---	---	---
206290_s_at	regulator of G-protein signalling 7	RGS7	1q43|1q23.1 according to Sierra (Genomics 79; 177; 2002) [AFS]	6000
206323_x_at	oligophrenin 1	OPHN1	Xq12	4983
206710_s_at	erythrocyte membrane protein band 4.1-like 3	EPB41L3	18p11.32	23136
207074_s_at	solute carrier family 18 (vesicular monoamine), member 1	SLC18A1	8p21.3	6570
207480_s_at	Meis1, myeloid ecotropic viral integration site 1 homolog 2 (mouse)	MEIS2	15q14	4212
207957_s_at	ATPase, H+ transporting, lysosomal accessory protein 1	ATP6AP1	Xq28	537
208605_s_at	neurotrophic tyrosine kinase, receptor, type 1	NTRK1	1q21-q22	4914
208651_x_at	CD24 antigen (small cell lung carcinoma cluster 4 antigen)	CD24	6q21	934
208924_at	ring finger protein 11	RNF11	1pter-p22.1	26994
209070_s_at	regulator of G-protein signalling 5	RGS5	1q23.1	8490
209094_at	dimethylarginine dimethylaminohydrolase 1	DDAH1	1p22	23576
209234_at	kinesin family member 1B	KIF1B	1p36.2	23095
209560_s_at	delta-like 1 homolog (Drosophila)	DLK1	14q32	8788
209956_s_at	calcium/calmodulin-dependent protein kinase (CaM kinase) II beta	CAMK2B	22q12|7p14.3-p14.1	816
209993_at	ATP-binding cassette, sub-family B (MDR/TAP), member 1	ABCB1	7q21.1	5243
210139_s_at	peripheral myelin protein 22	PMP22	17p12-p11.2	5376
210232_at	cell division cycle 42 (GTP binding protein, 25kDa)	CDC42	1p36.1	998
210404_x_at	calcium/calmodulin-dependent protein kinase (CaM kinase) II beta	CAMK2B	22q12|7p14.3-p14.1	816
210432_s_at	sodium channel, voltage-gated, type III, alpha	SCN3A	2q24	6328
210674_s_at	protocadherin alpha 9 /// protocadherin alpha subfamily C, 2 /// protocadherin alpha subfamily C, 1 /// protocadherin alpha 13 /// protocadherin alpha 12 /// protocadherin alpha 11 /// protocadherin alpha 10 /// protocadherin alpha 8 /// protocadherin alpha 7 /// protocadherin alpha 6 /// protocadherin alpha 5 /// protocadherin alpha 4 /// protocadherin alpha 3 /// protocadherin alpha 2 /// proto…	PCDHA9 /// PCDHAC2 /// PCDHAC1 /// PCDHA13 /// PCDHA12 /// PCDHA11 /// PCDHA10 /// PCDHA8 /// PCDHA7 /// PCDHA6 /// PCDHA5 /// PCDHA4 /// PCDHA3 /// PCDHA2 /// PCDHA1	5q31	56134 /// 56135 /// 56136 /// 56137 /// 56138 /// 56139 /// 56140 /// 56141 /// 56142 /// 56143 /// 56144 /// 56145 /// 56146 /// 56147 /// 9752
210762_s_at	deleted in liver cancer 1	DLC1	8p22	10395
211745_x_at	hemoglobin, alpha 1 /// hemoglobin, alpha 1	HBA1	16p13.3	3039
211776_s_at	erythrocyte membrane protein band 4.1-like 3 /// erythrocyte membrane protein band 4.1-like 3	EPB41L3	18p11.32	23136
212063_at	CD44 antigen (homing function and Indian blood group system)	CD44	11p13	960
212240_s_at	phosphoinositide-3-kinase, regulatory subunit 1 (p85 alpha)	PIK3R1	5q13.1	5295
212308_at	cytoplasmic linker associated protein 2	CLASP2	3p23	23122
212646_at	raft-linking protein	RAFTLIN	3p25.1-p24.3	23180
212681_at	erythrocyte membrane protein band 4.1-like 3	EPB41L3	18p11.32	23136
212701_at	Clone 23962 mRNA sequence	---	---	---
213241_at	plexin C1	PLXNC1	12q23.3	10154
213245_at	adenylate cyclase 1 (brain)	ADCY1	7p13-p12	107
213268_at	calmodulin binding transcription activator 1	CAMTA1	1p36.31-p36.23	23261
213388_at	phosphodiesterase 4D interacting protein (myomegalin)	PDE4DIP	1q12	9659
213436_at	cannabinoid receptor 1 (brain)	CNR1	6q14-q15	1268
213515_x_at	hemoglobin, gamma A /// hemoglobin, gamma A /// hemoglobin, gamma G /// hemoglobin, gamma G	HBG1 /// HBG2	11p15.5	3047 /// 3048
213689_x_at	Ribosomal protein L5	FAM69A	1p22.1	388650
213841_at	Homo sapiens, clone IMAGE:4915189, mRNA	---	---	---
213894_at	KIAA0960 protein	KIAA0960	7p21.3	23249
213933_at	Prostaglandin E receptor 3 (subtype EP3)	PTGER3	1p31.2	5733
214043_at	Protein tyrosine phosphatase, receptor type, D	PTPRD	9p23-p24.3	5789
214218_s_at	X (inactive)-specific transcript	XIST	Xq13.2	7503
214451_at	transcription factor AP-2 beta (activating enhancer binding protein 2 beta)	TFAP2B	6p21-p12	7021
214608_s_at	eyes absent homolog 1 (Drosophila)	EYA1	8q13.3	2138
214762_at	ATPase, H+ transporting, lysosomal 13kDa, V1 subunit G isoform 2	ATP6V1G2	6p21.3	534
214774_x_at	trinucleotide repeat containing 9	TNRC9	16q12.1	27324
214803_at	CDNA clone IMAGE:4152983	---	---	---
214920_at	hypothetical protein LOC221981	LOC221981	7p21.3	221981
216044_x_at	family with sequence similarity 69, member A	FAM69A	1p22.1	388650
216086_at	synaptic vesicle glycoprotein 2C	SV2C	5q13.3	22987
216379_x_at	CD24 antigen (small cell lung carcinoma cluster 4 antigen)	CD24	6q21	934
217621_at	solute carrier family 6 (neurotransmitter transporter, noradrenalin), member 2	SLC6A2	16q12.2	6530
217771_at	golgi phosphoprotein 2	GOLPH2	9q21.33	51280
217886_at	epidermal growth factor receptor pathway substrate 15	EPS15	1p32	2060
218191_s_at	LMBR1 domain containing 1	LMBRD1	6q13	55788
218353_at	regulator of G-protein signalling 5	RGS5	1q23.1	8490
218678_at	nestin	NES	1q23.1	10763
218692_at	hypothetical protein FLJ20366	FLJ20366	8q23.2	55638
219087_at	asporin (LRR class 1)	ASPN	9q22	54829
219525_at	hypothetical protein FLJ10847	FLJ10847	17p11.2	55244
219714_s_at	calcium channel, voltage-dependent, alpha 2/delta 3 subunit	CACNA2D3	3p21.1	55799
219778_at	zinc finger protein, multitype 2	ZFPM2	8q23	23414
219895_at	family with sequence similarity 70, member A	FAM70A	Xq24	55026
220979_s_at	ST6 (alpha-N-acetyl-neuraminyl-2,3-beta-galactosyl-1,3)-N-acetylgalactosaminide alpha-2,6-sialyltransferase 5 /// ST6 (alpha-N-acetyl-neuraminyl-2,3-beta-galactosyl-1,3)-N-acetylgalactosaminide alpha-2,6-sialyltransferase 5	ST6GALNAC5	1p31.1	81849
221288_at	G protein-coupled receptor 22	GPR22	7q22-q31.1	2845
221728_x_at	X (inactive)-specific transcript	XIST	Xq13.2	7503
222108_at	adhesion molecule with Ig-like domain 2	AMIGO2	12q13.11	347902
222154_s_at	DNA polymerase-transactivated protein 6	DNAPTP6	2q33.1	26010
266_s_at	CD24 antigen (small cell lung carcinoma cluster 4 antigen)	CD24	6q21	934

## Sheet: NB F < NB UF
Probe Set ID	Gene Title	Gene Symbol	Chromosomal Location	Entrez Gene
200790_at	ornithine decarboxylase 1	ODC1	2p25	4953
201063_at	reticulocalbin 1, EF-hand calcium binding domain	RCN1	11p13	5954
201291_s_at	topoisomerase (DNA) II alpha 170kDa	TOP2A	17q21-q22	7153
201292_at	topoisomerase (DNA) II alpha 170kDa	TOP2A	17q21-q22	7153
201397_at	phosphoglycerate dehydrogenase	PHGDH	1p12	26227
201909_at	ribosomal protein S4, Y-linked 1	RPS4Y1	Yp11.3	6192
202086_at	myxovirus (influenza virus) resistance 1, interferon-inducible protein p78 (mouse) /// myxovirus (influenza virus) resistance 1, interferon-inducible protein p78 (mouse)	MX1	21q22.3	4599
202095_s_at	baculoviral IAP repeat-containing 5 (survivin)	BIRC5	17q25	332
202219_at	solute carrier family 6 (neurotransmitter transporter, creatine), member 8	SLC6A8	Xq28	6535
202222_s_at	desmin	DES	2q35	1674
202283_at	serpin peptidase inhibitor, clade F (alpha-2 antiplasmin, pigment epithelium derived factor), member 1	SERPINF1	17p13.1	5176
202409_at	putative insulin-like growth factor II associated protein	LOC492304	11p15.5	492304
202436_s_at	cytochrome P450, family 1, subfamily B, polypeptide 1	CYP1B1	2p21	1545
202580_x_at	forkhead box M1	FOXM1	12p13	2305
202589_at	thymidylate synthetase	TYMS	18p11.32	7298
202705_at	cyclin B2	CCNB2	15q22.2	9133
202858_at	U2(RNU2) small nuclear RNA auxiliary factor 1	U2AF1	21q22.3	7307
202870_s_at	CDC20 cell division cycle 20 homolog (S. cerevisiae)	CDC20	1p34.1	991
202934_at	hexokinase 2	HK2	2p13	3099
203510_at	met proto-oncogene (hepatocyte growth factor receptor)	MET	7q31	4233
203554_x_at	pituitary tumor-transforming 1	PTTG1	5q35.1	9232
203842_s_at	microtubule-associated protein, RP/EB family, member 3	MAPRE3	2p23.3-p23.1	22924
203936_s_at	matrix metallopeptidase 9 (gelatinase B, 92kDa gelatinase, 92kDa type IV collagenase)	MMP9	20q11.2-q13.1	4318
204014_at	dual specificity phosphatase 4	DUSP4	8p12-p11	1846
204086_at	preferentially expressed antigen in melanoma	PRAME	22q11.22	23532
204400_at	embryonal Fyn-associated substrate	EFS	14q11.2-q12	10278
204424_s_at	LIM domain only 3 (rhombotin-like 2)	LMO3	12p12.3	55885
204606_at	chemokine (C-C motif) ligand 21	CCL21	9p13	6366
204777_s_at	mal, T-cell differentiation protein	MAL	2cen-q13	4118
204825_at	maternal embryonic leucine zipper kinase	MELK	9p13.2	9833
205143_at	chondroitin sulfate proteoglycan 3 (neurocan)	CSPG3	19p12	1463
205348_s_at	dynein, cytoplasmic, intermediate polypeptide 1	DNCI1	7q21.3-q22.1	1780
205449_at	SAC3 domain containing 1	SAC3D1	11q13.1	29901
205630_at	corticotropin releasing hormone	CRH	8q13	1392
205637_s_at	SH3-domain GRB2-like 3	SH3GL3	15q24	6457
205721_at	GDNF family receptor alpha 2	GFRA2	8p21	2675
205722_s_at	GDNF family receptor alpha 2	GFRA2	8p21	2675
205766_at	titin-cap (telethonin)	TCAP	17q12	8557
205774_at	coagulation factor XII (Hageman factor)	F12	5q33-qter	2161
206001_at	neuropeptide Y	NPY	7p15.1	4852
206278_at	platelet-activating factor receptor	PTAFR	1p35-p34.3	5724
206328_at	cadherin 15, M-cadherin (myotubule)	CDH15	16q24.3	1013
206338_at	ELAV (embryonic lethal, abnormal vision, Drosophila)-like 3 (Hu antigen C)	ELAVL3	19p13.2	1995
207005_s_at	B-cell CLL/lymphoma 2	BCL2	18q21.33|18q21.3	596
207306_at	transcription factor 15 (basic helix-loop-helix)	TCF15	20p13	6939
207730_x_at	KIAA1881	KIAA1881	19p13.3	114782
207828_s_at	centromere protein F, 350/400ka (mitosin)	CENPF	1q32-q41	1063
208212_s_at	anaplastic lymphoma kinase (Ki-1)	ALK	2p23	238
208808_s_at	high-mobility group box 2	HMGB2	4q31	3148
209138_x_at	Immunoglobulin lambda constant 1 (Mcg marker) /// Dehydrogenase/reductase (SDR family) member 4 like 2 /// Immunoglobulin lambda joining 3	IGLV3-25 /// DHRS4 /// IGLC2	22q11.2 /// 14q11.2	10901 /// 28793 /// 3538
209295_at	tumor necrosis factor receptor superfamily, member 10b	TNFRSF10B	8p22-p21	8795
209374_s_at	immunoglobulin heavy constant mu	IGHM	14q32.33	3507
209619_at	CD74 antigen (invariant polypeptide of major histocompatibility complex, class II antigen-associated)	CD74	5q32	972
209714_s_at	cyclin-dependent kinase inhibitor 3 (CDK2-associated dual specificity phosphatase)	CDKN3	14q22	1033
209757_s_at	v-myc myelocytomatosis viral related oncogene, neuroblastoma derived (avian)	MYCN	2p24.1	4613
209769_s_at	glycoprotein Ib (platelet), beta polypeptide	GP1BB	22q11.21-q11.23|22q11.21	2812
209773_s_at	ribonucleotide reductase M2 polypeptide	RRM2	2p25-p24	6241
209875_s_at	secreted phosphoprotein 1 (osteopontin, bone sialoprotein I, early T-lymphocyte activation 1)	SPP1	4q21-q25	6696
209988_s_at	achaete-scute complex-like 1 (Drosophila)	ASCL1	12q22-q23	429
210069_at	choline kinase beta /// carnitine palmitoyltransferase 1B (muscle)	CHKB /// CPT1B	22q13.33	1120 /// 1375
210220_at	frizzled homolog 2 (Drosophila)	FZD2	17q21.1	2535
210230_at	Chromodomain helicase DNA binding protein 3	LOC388388	17p13.3	388388
210295_at	melanoma antigen family A, 10	MAGEA10	Xq28	4109
210364_at	sodium channel, voltage-gated, type II, beta	SCN2B	11q23	6327
210387_at	histone 1, H2bg	HIST1H2BG	6p21.3	8339
210445_at	fatty acid binding protein 6, ileal (gastrotropin)	FABP6	5q33.3-q34	2172
210448_s_at	purinergic receptor P2X, ligand-gated ion channel, 5	P2RX5	17p13.3	5026
211430_s_at	immunoglobulin heavy locus /// immunoglobulin heavy constant gamma 1 (G1m marker) /// immunoglobulin heavy constant gamma 2 (G2m marker) /// immunoglobulin heavy constant gamma 3 (G3m marker) /// immunoglobulin heavy constant mu	IGH@ /// IGHG1 /// IGHG2 /// IGHG3 /// IGHM	14q32.33	3492 /// 3500 /// 3501 /// 3502 /// 3507
211600_at	---	---	---	---
211996_s_at	KIAA0220-like protein /// hypothetical gene LOC283846 /// hypothetical protein 348162 /// PI-3-kinase-related kinase SMG-1 pseudogene /// similar to the PI-3-kinase-related kinase SMG-1 family pseudogene 2	LOC23117 /// DKFZp547E087 /// LOC348162 /// LOC440354 /// LOC613037	16p12.2 /// 16p12.3 /// 16p11.2	23117 /// 283846 /// 348162 /// 440354 /// 613037
212680_x_at	protein phosphatase 1, regulatory (inhibitor) subunit 14B	PPP1R14B	11q13	26472
213089_at	hypothetical protein LOC153561	LOC153561	5q13.2	153561
213319_s_at	Cold shock domain protein A /// Cold shock domain protein A	CSDA	12p13.1	8531
213418_at	heat shock 70kDa protein 6 (HSP70B')	HSPA6	1q23	3310
213690_s_at	---	---	---	---
213718_at	RNA binding motif protein 4	RBM4	11q13	5936
213943_at	twist homolog 1 (acrocephalosyndactyly 3; Saethre-Chotzen syndrome) (Drosophila)	TWIST1	7p21.2	7291
214213_x_at	Lamin A/C	LMNA	1q21.2-q21.3	4000
214316_x_at	Calreticulin	CALR	19p13.3-p13.2	811
214636_at	calcitonin-related polypeptide, beta	CALCB	11p15.2-p15.1	797
214677_x_at	immunoglobulin lambda locus /// immunoglobulin lambda constant 1 (Mcg marker) /// immunoglobulin lambda constant 2 (Kern-Oz- marker) /// immunoglobulin lambda variable 3-25 /// immunoglobulin lambda variable 2-14 /// immunoglobulin lambda joining 3	IGL@ /// IGLC1 /// IGLC2 /// IGLV3-25 /// IGLV2-14 /// IGLJ3	22q11.1-q11.2 /// 22q11.2	28793 /// 28815 /// 28831 /// 3535 /// 3537 /// 3538
214710_s_at	cyclin B1	CCNB1	5q12	891
215121_x_at	immunoglobulin lambda locus /// immunoglobulin lambda constant 1 (Mcg marker) /// immunoglobulin lambda constant 2 (Kern-Oz- marker) /// immunoglobulin lambda variable 3-25 /// immunoglobulin lambda variable 2-14	IGL@ /// IGLC1 /// IGLC2 /// IGLV3-25 /// IGLV2-14	22q11.1-q11.2 /// 22q11.2	28793 /// 28815 /// 3535 /// 3537 /// 3538
215296_at	CDC42 binding protein kinase alpha (DMPK-like)	CDC42BPA	1q42.11	8476
215379_x_at	immunoglobulin lambda locus /// immunoglobulin lambda constant 1 (Mcg marker) /// immunoglobulin lambda constant 2 (Kern-Oz- marker) /// immunoglobulin lambda variable 3-25 /// immunoglobulin lambda variable 2-14 /// immunoglobulin lambda joining 3	IGL@ /// IGLC1 /// IGLC2 /// IGLV3-25 /// IGLV2-14 /// IGLJ3	22q11.1-q11.2 /// 22q11.2	28793 /// 28815 /// 28831 /// 3535 /// 3537 /// 3538
215454_x_at	surfactant, pulmonary-associated protein C	SFTPC	8p21	6440
215778_x_at	B1 for mucin /// similar to MUC-B1	HAB1 /// LOC442496	---	442496 /// 55547
216206_x_at	mitogen-activated protein kinase kinase 7	MAP2K7	19p13.3-p13.2	5609
216768_x_at	Hypothetical protein FLJ20699	FLJ20699	22q13	55020
216858_x_at	---	---	---	---
217022_s_at	immunoglobulin heavy constant alpha 1 /// immunoglobulin heavy constant alpha 2 (A2m marker) /// hypothetical protein MGC27165	IGHA1 /// IGHA2 /// MGC27165	14q32.33	283650 /// 3493 /// 3494
217040_x_at	SRY (sex determining region Y)-box 15	SOX15	17p13	6665
217101_at	chromosome 1 open reading frame 34	C1orf34	1p32.3	22996
217561_at	calcitonin/calcitonin-related polypeptide, alpha	CALCA	11p15.2-p15.1	796
217679_x_at	Transcribed locus, weakly similar to NP_055301.1 neuronal thread protein AD7c-NTP [Homo sapiens]	---	---	---
217767_at	complement component 3	C3	19p13.3-p13.2	718
218585_s_at	denticleless homolog (Drosophila)	DTL	---	51514
218741_at	chromosome 22 open reading frame 18	C22orf18	22q13.2	79019
218883_s_at	MLF1 interacting protein	MLF1IP	4q35.1	79682
219117_s_at	FK506 binding protein 11, 19 kDa	FKBP11	12q13.12	51303
219150_s_at	centaurin, alpha 1	CENTA1	7p22.3	11033
219277_s_at	oxoglutarate dehydrogenase-like	OGDHL	10q11.23	55753
220057_at	X antigen family, member 1	XAGE1	Xp11.22-p11.21	9503
220489_s_at	---	---	---	---
220940_at	KIAA1641	KIAA1641	2q11.2	57730
221651_x_at	immunoglobulin kappa constant /// immunoglobulin kappa variable 1-5	IGKC /// IGKV1-5	2p12	28299 /// 3514
221671_x_at	immunoglobulin kappa constant /// immunoglobulin kappa variable 1-5	IGKC /// IGKV1-5	2p12	28299 /// 3514
221805_at	neurofilament, light polypeptide 68kDa	NEFL	8p21	4747
221916_at	Neurofilament, light polypeptide 68kDa	NEFL	8p21	4747
222380_s_at	Programmed cell death 6	PDCD6	5pter-p15.2	10016
33767_at	neurofilament, heavy polypeptide 200kDa	NEFH	22q12.2	4744
AFFX-HUMRGE/M10098_5_at	---	---	---	---

## Sheet: neuroblast > NB F
Probe Set ID	Gene Title	Gene Symbol	Chromosomal Location	Entrez Gene
200862_at	24-dehydrocholesterol reductase	DHCR24	1p33-p31.1	1718
201294_s_at	WD repeat and SOCS box-containing 1	WSB1	17q11.1	26118
201791_s_at	7-dehydrocholesterol reductase	DHCR7	11q13.2-q13.5	1717
201810_s_at	SH3-domain binding protein 5 (BTK-associated)	SH3BP5	3p24.3	9467
201819_at	scavenger receptor class B, member 1	SCARB1	12q24.31	949
202068_s_at	low density lipoprotein receptor (familial hypercholesterolemia)	LDLR	19p13.3	3949
202191_s_at	growth arrest-specific 7	GAS7	17p13.1	8522
202379_s_at	natural killer-tumor recognition sequence	NKTR	3p23-p21	4820
202409_at	putative insulin-like growth factor II associated protein	LOC492304	11p15.5	492304
202410_x_at	insulin-like growth factor 2 (somatomedin A)	IGF2	11p15.5	3481
202679_at	Niemann-Pick disease, type C1	NPC1	18q11-q12	4864
202992_at	complement component 7	C7	5p13	730
203058_s_at	3'-phosphoadenosine 5'-phosphosulfate synthase 2	PAPSS2	10q23-q24	9060
203060_s_at	3'-phosphoadenosine 5'-phosphosulfate synthase 2	PAPSS2	10q23-q24	9060
203381_s_at	apolipoprotein E	APOE	19q13.2	348
203424_s_at	insulin-like growth factor binding protein 5	IGFBP5	2q33-q36	3488
203646_at	ferredoxin 1	FDX1	11q22	2230
203647_s_at	ferredoxin 1	FDX1	11q22	2230
204309_at	cytochrome P450, family 11, subfamily A, polypeptide 1 /// cytochrome P450, family 11, subfamily A, polypeptide 1	CYP11A1	15q23-q24	1583
204345_at	collagen, type XVI, alpha 1	COL16A1	1p35-p34	1307
204419_x_at	hemoglobin, gamma A /// hemoglobin, gamma A /// hemoglobin, gamma G /// hemoglobin, gamma G	HBG1 /// HBG2	11p15.5	3047 /// 3048
204450_x_at	apolipoprotein A-I /// similar to Apolipoprotein A-I precursor (Apo-AI)	APOA1 /// LOC440837	11q23-q24 /// 22p13	335 /// 440837
204548_at	steroidogenic acute regulator	STAR	8p11.2	6770
204579_at	fibroblast growth factor receptor 4	FGFR4	5q35.1-qter	2264
204731_at	transforming growth factor, beta receptor III (betaglycan, 300kDa)	TGFBR3	1p33-p32	7049
204848_x_at	hemoglobin, gamma A /// hemoglobin, gamma A /// hemoglobin, gamma G /// hemoglobin, gamma G	HBG1 /// HBG2	11p15.5	3047 /// 3048
205502_at	cytochrome P450, family 17, subfamily A, polypeptide 1	CYP17A1	10q24.3	1586
205522_at	homeo box D4	HOXD4	2q31.1	3233
206093_x_at	tenascin XB	TNXB	6p21.3	7148
206286_s_at	teratocarcinoma-derived growth factor 1	TDGF1	3p21.31	6997
206292_s_at	sulfotransferase family, cytosolic, 2A, dehydroepiandrosterone (DHEA)-preferring, member 1	SULT2A1	19q13.3	6822
206293_at	sulfotransferase family, cytosolic, 2A, dehydroepiandrosterone (DHEA)-preferring, member 1	SULT2A1	19q13.3	6822
206339_at	cocaine- and amphetamine-regulated transcript	CART	5q13.2	9607
206404_at	fibroblast growth factor 9 (glia-activating factor)	FGF9	13q11-q12	2254
206645_s_at	nuclear receptor subfamily 0, group B, member 1	NR0B1	Xp21.3-p21.2	190
206793_at	phenylethanolamine N-methyltransferase	PNMT	17q21-q22	5409
207813_s_at	ferredoxin reductase	FDXR	17q24-q25	2232
208451_s_at	complement component 4A /// complement component 4B /// complement component 4B, telomeric	C4A /// C4B	6p21.3	432395 /// 720 /// 721
208610_s_at	serine/arginine repetitive matrix 2	SRRM2	16p13.3	23524
208859_s_at	alpha thalassemia/mental retardation syndrome X-linked (RAD54 homolog, S. cerevisiae)	ATRX	Xq13.1-q21.1	546
209318_x_at	pleiomorphic adenoma gene-like 1	PLAGL1	6q24-q25	5325
209560_s_at	delta-like 1 homolog (Drosophila)	DLK1	14q32	8788
210094_s_at	par-3 partitioning defective 3 homolog (C. elegans)	PARD3	10p11.22-p11.21	56288
210180_s_at	splicing factor, arginine/serine-rich 10 (transformer 2 homolog, Drosophila)	SFRS10	3q26.2-q27	6434
210230_at	Chromodomain helicase DNA binding protein 3	LOC388388	17p13.3	388388
210479_s_at	RAR-related orphan receptor A	RORA	15q21-q22	6095
210794_s_at	maternally expressed 3	MEG3	14q32	55384
212036_s_at	pinin, desmosome associated protein	PNN	14q21.1	5411
212079_s_at	myeloid/lymphoid or mixed-lineage leukemia (trithorax homolog, Drosophila)	MLL	11q23	4297
212185_x_at	metallothionein 2A	MT2A	16q13	4502
212732_at	maternally expressed 3	MEG3	14q32	55384
213182_x_at	cyclin-dependent kinase inhibitor 1C (p57, Kip2)	CDKN1C	11p15.5	1028
213380_x_at	macrophage stimulating, pseudogene 9	MSTP9	1p36.13	11223
213451_x_at	tenascin XB	TNXB	6p21.3	7148
213515_x_at	hemoglobin, gamma A /// hemoglobin, gamma A /// hemoglobin, gamma G /// hemoglobin, gamma G	HBG1 /// HBG2	11p15.5	3047 /// 3048
213675_at	CDNA FLJ46049 fis, clone SYNOV2020463	---	---	---
213791_at	proenkephalin	PENK	8q23-q24	5179
213998_s_at	DEAD (Asp-Glu-Ala-Asp) box polypeptide 17	DDX17	22q13.1	10521
214250_at	nuclear mitotic apparatus protein 1	NUMA1	11q13	4926
214428_x_at	complement component 4A /// complement component 4B /// complement component 4B, telomeric	C4A /// C4B	6p21.3	432395 /// 720 /// 721
214610_at	cytochrome P450, family 11, subfamily B, polypeptide 1	CYP11B1	8q21	1584
214622_at	cytochrome P450, family 21, subfamily A, polypeptide 2	CYP21A2	6p21.3	1589
215210_s_at	dihydrolipoamide S-succinyltransferase (E2 component of 2-oxo-glutarate complex) /// dihydrolipoamide S-succinyltransferase pseudogene (E2 component of 2-oxo-glutarate complex)	DLST /// DLSTP	14q24.3 /// 1p31	1743 /// 1744
216894_x_at	cyclin-dependent kinase inhibitor 1C (p57, Kip2)	CDKN1C	11p15.5	1028
217073_x_at	apolipoprotein A-I /// similar to Apolipoprotein A-I precursor (Apo-AI)	APOA1 /// LOC440837	11q23-q24 /// 22p13	335 /// 440837
218631_at	arginine vasopressin-induced 1	AVPI1	10q24.2	60370
219534_x_at	cyclin-dependent kinase inhibitor 1C (p57, Kip2)	CDKN1C	11p15.5	1028
219714_s_at	calcium channel, voltage-dependent, alpha 2/delta 3 subunit	CACNA2D3	3p21.1	55799
221985_at	kelch-like 24 (Drosophila)	KLHL24	3q27.1	54800
40472_at	PLSC domain containing protein	LOC254531	15q14	254531
49452_at	acetyl-Coenzyme A carboxylase beta	ACACB	12q24.11	32
AFFX-HUMRGE/M10098_5_at	---	---	---	---
AFFX-HUMRGE/M10098_M_at	---	---	---	---
AFFX-r2-Hs18SrRNA-5_at	---	---	---	---
AFFX-r2-Hs18SrRNA-M_x_at	---	---	---	---

## Sheet: neuroblast < NB F
Probe Set ID	Gene Title	Gene Symbol	Chromosomal Location	Entrez Gene
1255_g_at	guanylate cyclase activator 1A (retina)	GUCA1A	6p21.1	2978
200033_at	DEAD (Asp-Glu-Ala-Asp) box polypeptide 5 /// DEAD (Asp-Glu-Ala-Asp) box polypeptide 5	DDX5	17q21	1655
200045_at	ATP-binding cassette, sub-family F (GCN20), member 1 /// ATP-binding cassette, sub-family F (GCN20), member 1	ABCF1	6p21.33	23
200052_s_at	interleukin enhancer binding factor 2, 45kDa /// interleukin enhancer binding factor 2, 45kDa	ILF2	1q21.3	3608
200059_s_at	ras homolog gene family, member A /// ras homolog gene family, member A	RHOA	3p21.3	387
200084_at	small acidic protein /// small acidic protein	SMAP	11p15.1	10944
200624_s_at	matrin 3	MATR3	5q31.2	9782
200640_at	tyrosine 3-monooxygenase/tryptophan 5-monooxygenase activation protein, zeta polypeptide	YWHAZ	8q23.1	7534
200645_at	GABA(A) receptor-associated protein	GABARAP	17p13.1	11337
200699_at	KDEL (Lys-Asp-Glu-Leu) endoplasmic reticulum protein retention receptor 2	KDELR2	7p22.1	11014
200777_s_at	basic leucine zipper and W2 domains 1	BZW1	2q33	9689
200795_at	SPARC-like 1 (mast9, hevin)	SPARCL1	4q22.1	8404
200802_at	seryl-tRNA synthetase	SARS	1p13.3-p13.1	6301
200880_at	DnaJ (Hsp40) homolog, subfamily A, member 1	DNAJA1	9p13-p12	3301
200883_at	ubiquinol-cytochrome c reductase core protein II	UQCRC2	16p12	7385
200902_at	15 kDa selenoprotein	2015-09-01	1p31	9403
200905_x_at	major histocompatibility complex, class I, E	HLA-E	6p21.3	3133
200974_at	actin, alpha 2, smooth muscle, aorta	ACTA2	10q23.3	59
200975_at	palmitoyl-protein thioesterase 1 (ceroid-lipofuscinosis, neuronal 1, infantile)	PPT1	1p32	5538
201012_at	annexin A1	ANXA1	9q12-q21.2|9q12-q21.2	301
201023_at	TAF7 RNA polymerase II, TATA box binding protein (TBP)-associated factor, 55kDa	TAF7	5q31	6879
201032_at	bladder cancer associated protein	BLCAP	20q11.2-q12	10904
201078_at	transmembrane 9 superfamily member 2	TM9SF2	13q32.3	9375
201084_s_at	BCL2-associated transcription factor 1	BCLAF1	6q22-q23	9774
201104_x_at	hypothetical protein DJ328E19.C1.1 /// hypothetical protein FLJ20719 /// hypothetical protein LOC200030 /// hypothetical protein MGC8902 /// AE01 mRNA /// AG1 protein /// hypothetical LOC440675	DJ328E19.C1.1 /// FLJ20719 /// LOC200030 /// MGC8902 /// AE01 /// AG1 /// LOC440675	1q12-1q21.2 /// 1p36.13 /// 1q21.1	200030 /// 25832 /// 284565 /// 440670 /// 440673 /// 440675 /// 55672
201118_at	phosphogluconate dehydrogenase /// phosphogluconate dehydrogenase	PGD	1p36.3-p36.13	5226
201128_s_at	ATP citrate lyase	ACLY	17q12-q21	47
201133_s_at	praja 2, RING-H2 motif containing	PJA2	5q21.3	9867
201137_s_at	major histocompatibility complex, class II, DP beta 1	HLA-DPB1	6p21.3	3115
201145_at	HCLS1 associated protein X-1	HAX1	1q21.3	10456
201163_s_at	insulin-like growth factor binding protein 7	IGFBP7	4q12	3490
201180_s_at	guanine nucleotide binding protein (G protein), alpha inhibiting activity polypeptide 3	GNAI3	1p13	2773
201185_at	HtrA serine peptidase 1	HTRA1	10q26.3	5654
201200_at	cellular repressor of E1A-stimulated genes 1	CREG1	1q24	8804
201202_at	proliferating cell nuclear antigen	PCNA	20pter-p12	5111
201207_at	tumor necrosis factor, alpha-induced protein 1 (endothelial)	TNFAIP1	17q22-q23	7126
201288_at	Rho GDP dissociation inhibitor (GDI) beta	ARHGDIB	12p12.3	397
201289_at	cysteine-rich, angiogenic inducer, 61	CYR61	1p31-p22	3491
201304_at	NADH dehydrogenase (ubiquinone) 1 alpha subcomplex, 5, 13kDa	NDUFA5	7q32	4698
201316_at	proteasome (prosome, macropain) subunit, alpha type, 2	PSMA2	7p14.1	5683
201324_at	epithelial membrane protein 1	EMP1	12p12.3	2012
201327_s_at	chaperonin containing TCP1, subunit 6A (zeta 1)	CCT6A	7p11.2	908
201390_s_at	casein kinase 2, beta polypeptide	CSNK2B	6p21-p12|6p21.3	1460
201405_s_at	COP9 constitutive photomorphogenic homolog subunit 6 (Arabidopsis)	COPS6	7q22.1	10980
201427_s_at	selenoprotein P, plasma, 1	SEPP1	5q31	6414
201475_x_at	methionine-tRNA synthetase	MARS	12q13.2	4141
201506_at	transforming growth factor, beta-induced, 68kDa	TGFBI	5q31	7045
201570_at	sorting and assembly machinery component 50 homolog (S. cerevisiae)	SAMM50	22q13.31	25813
201577_at	non-metastatic cells 1, protein (NM23A) expressed in	NME1	17q21.3	4830
201581_at	thioredoxin domain containing 13	TXNDC13	20p12	56255
201595_s_at	likely ortholog of mouse immediate early response, erythropoietin 4	LEREPO4	2q32.1	55854
201661_s_at	acyl-CoA synthetase long-chain family member 3	ACSL3	2q34-q35	2181
201669_s_at	myristoylated alanine-rich protein kinase C substrate	MARCKS	6q22.2	4082
201721_s_at	lysosomal associated multispanning membrane protein 5	LAPTM5	1p34	7805
201756_at	replication protein A2, 32kDa	RPA2	1p35	6118
201761_at	methylenetetrahydrofolate dehydrogenase (NADP+ dependent) 2, methenyltetrahydrofolate cyclohydrolase	MTHFD2	2p13.1	10797
201847_at	lipase A, lysosomal acid, cholesterol esterase (Wolman disease)	LIPA	10q23.2-q23.3	3988
201889_at	family with sequence similarity 3, member C	FAM3C	7q22.1-q31.1	10447
201891_s_at	beta-2-microglobulin	B2M	15q21-q22.2	567
201916_s_at	SEC63-like (S. cerevisiae)	SEC63	6q21	11231
201930_at	MCM6 minichromosome maintenance deficient 6 (MIS5 homolog, S. pombe) (S. cerevisiae)	MCM6	2q21	4175
202042_at	histidyl-tRNA synthetase	HARS	5q31.3	3035
202112_at	von Willebrand factor	VWF	12p13.3	7450
202146_at	interferon-related developmental regulator 1	IFRD1	7q22-q31	3475
202168_at	TAF9 RNA polymerase II, TATA box binding protein (TBP)-associated factor, 32kDa	TAF9	5q11.2-q13.1	6880
202179_at	bleomycin hydrolase	BLMH	17q11.2	642
202207_at	ADP-ribosylation factor-like 7	ARL7	2q37.1	10123
202224_at	v-crk sarcoma virus CT10 oncogene homolog (avian)	CRK	17p13.3	1398
202237_at	nicotinamide N-methyltransferase	NNMT	11q23.1	4837
202291_s_at	matrix Gla protein	MGP	12p13.1-p12.3	4256
202295_s_at	cathepsin H	CTSH	15q24-q25	1512
202393_s_at	Kruppel-like factor 10	KLF10	8q22.2	7071
202433_at	solute carrier family 35, member B1	SLC35B1	17q21.33	10237
202555_s_at	myosin, light polypeptide kinase /// myosin, light polypeptide kinase	MYLK	3q21	4638
202579_x_at	high mobility group nucleosomal binding domain 4	HMGN4	6p21.3	10473
202672_s_at	activating transcription factor 3	ATF3	1q32.3	467
202780_at	3-oxoacid CoA transferase 1	OXCT1	5p13.1	5019
202810_at	developmentally regulated GTP binding protein 1	DRG1	22q12.2	4733
202838_at	fucosidase, alpha-L- 1, tissue	FUCA1	1p34	2517
202878_s_at	complement component 1, q subcomponent, receptor 1	C1QR1	20p11.21	22918
202900_s_at	nucleoporin 88kDa	NUP88	17p13.2	4927
202930_s_at	succinate-CoA ligase, ADP-forming, beta subunit	SUCLA2	13q12.2-q13.3	8803
202957_at	hematopoietic cell-specific Lyn substrate 1	HCLS1	3q13	3059
203054_s_at	T-cell leukemia translocation altered gene	TCTA	3p21	6988
203138_at	histone acetyltransferase 1	HAT1	2q31.2-q33.1	8520
203157_s_at	glutaminase	GLS	2q32-q34	2744
203224_at	riboflavin kinase	RFK	9q21.13	55312
203243_s_at	PDZ and LIM domain 5	PDLIM5	4q22	10611
203259_s_at	HD domain containing 2	HDDC2	6q13-q24.3	51020
203333_at	kinesin-associated protein 3	KIFAP3	1q24.2	22920
203414_at	monocyte to macrophage differentiation-associated	MMD	17q	23531
203416_at	CD53 antigen	CD53	1p13	963
203420_at	family with sequence similarity 8, member A1	FAM8A1	6p22-p23	51439
203455_s_at	spermidine/spermine N1-acetyltransferase	SAT	Xp22.1	6303
203466_at	MpV17 transgene, murine homolog, glomerulosclerosis	MPV17	2p23-p21	4358
203685_at	B-cell CLL/lymphoma 2	BCL2	18q21.33|18q21.3	596
203738_at	hypothetical protein FLJ11193	FLJ11193	5p13.3	55322
203797_at	visinin-like 1	VSNL1	2p24.3	7447
204135_at	downregulated in ovarian cancer 1	DOC1	3q12.1	11259
204364_s_at	chromosome 2 open reading frame 23	C2orf23	2p11.2	65055
204365_s_at	chromosome 2 open reading frame 23	C2orf23	2p11.2	65055
204572_s_at	protein (peptidyl-prolyl cis/trans isomerase) NIMA-interacting, 4 (parvulin)	PIN4	Xq13	5303
204604_at	PFTAIRE protein kinase 1	PFTK1	7q21-q22	5218
204640_s_at	speckle-type POZ protein	SPOP	17q21.33	8405
204823_at	neuron navigator 3	NAV3	---	89795
205122_at	transmembrane protein with EGF-like and two follistatin-like domains 1	TMEFF1	9q31	8577
205229_s_at	coagulation factor C homolog, cochlin (Limulus polyphemus)	COCH	14q12-q13	1690
205257_s_at	amphiphysin (Stiff-Man syndrome with breast cancer 128kDa autoantigen)	AMPH	7p14-p13	273
205547_s_at	transgelin	TAGLN	11q23.2	6876
205551_at	synaptic vesicle glycoprotein 2B	SV2B	15q26.1	9899
205625_s_at	calbindin 1, 28kDa	CALB1	8q21.3-q22.1	793
205626_s_at	calbindin 1, 28kDa	CALB1	8q21.3-q22.1	793
205771_s_at	A kinase (PRKA) anchor protein 7	AKAP7	6q23	9465
205872_x_at	phosphodiesterase 4D interacting protein (myomegalin)	PDE4DIP	1q12	9659
206001_at	neuropeptide Y	NPY	7p15.1	4852
206013_s_at	actin-like 6B	ACTL6B	7q22	51412
206059_at	zinc finger protein 91 (HPF7, HTF10)	ZNF91	19p13.1-p12	7644
206290_s_at	regulator of G-protein signalling 7	RGS7	1q43|1q23.1 according to Sierra (Genomics 79; 177; 2002) [AFS]	6000
206323_x_at	oligophrenin 1	OPHN1	Xq12	4983
207719_x_at	KIAA0470	KIAA0470	1q44	9859
207812_s_at	golgi reassembly stacking protein 2, 55kDa	GORASP2	2q31.1-q31.2	26003
207957_s_at	ATPase, H+ transporting, lysosomal accessory protein 1	ATP6AP1	Xq28	537
208051_s_at	poly(A) binding protein interacting protein 1	PAIP1	5p12	10605
208091_s_at	EGFR-coamplified and overexpressed protein /// EGFR-coamplified and overexpressed protein	ECOP	7p11.2	81552
208642_s_at	X-ray repair complementing defective repair in Chinese hamster cells 5 (double-strand-break rejoining; Ku autoantigen, 80kDa)	XRCC5	2q35	7520
208643_s_at	X-ray repair complementing defective repair in Chinese hamster cells 5 (double-strand-break rejoining; Ku autoantigen, 80kDa)	XRCC5	2q35	7520
208671_at	serine incorporator 1	SERINC1	6q22.31	57515
208679_s_at	actin related protein 2/3 complex, subunit 2, 34kDa	ARPC2	2q36.1	10109
208690_s_at	PDZ and LIM domain 1 (elfin)	PDLIM1	10q22-q26.3	9124
208756_at	eukaryotic translation initiation factor 3, subunit 2 beta, 36kDa	EIF3S2	1p34.1	8668
208761_s_at	SMT3 suppressor of mif two 3 homolog 1 (yeast)	SUMO1	2q33	7341
208812_x_at	major histocompatibility complex, class I, C	HLA-C	6p21.3	3107
208813_at	glutamic-oxaloacetic transaminase 1, soluble (aspartate aminotransferase 1)	GOT1	10q24.1-q25.1	2805
208846_s_at	voltage-dependent anion channel 3	VDAC3	8p11.2	7419
208848_at	alcohol dehydrogenase 5 (class III), chi polypeptide	ADH5	4q21-q25	128
208894_at	major histocompatibility complex, class II, DR alpha /// major histocompatibility complex, class II, DR alpha	HLA-DRA	6p21.3	3122
208905_at	cytochrome c, somatic	CYCS	7p15.3	54205
208906_at	Bernardinelli-Seip congenital lipodystrophy 2 (seipin) /// heterogeneous nuclear ribonucleoprotein U-like 2	BSCL2 /// HNRPUL2	11q12-q13.5 /// 11q12.3	221092 /// 26580
208910_s_at	complement component 1, q subcomponent binding protein	C1QBP	17p13.3	708
208924_at	ring finger protein 11	RNF11	1pter-p22.1	26994
208982_at	Platelet/endothelial cell adhesion molecule (CD31 antigen)	PECAM1	17q23	5175
208991_at	signal transducer and activator of transcription 3 (acute-phase response factor)	STAT3	17q21.31	6774
209003_at	solute carrier family 25 (mitochondrial carrier; oxoglutarate carrier), member 11	SLC25A11	17p13.3	8402
209026_x_at	tubulin, beta polypeptide	TUBB	6p21.33	203068
209064_x_at	poly(A) binding protein interacting protein 1	PAIP1	5p12	10605
209092_s_at	chromosome 17 open reading frame 25	C17orf25	17p13.3	51031
209094_at	dimethylarginine dimethylaminohydrolase 1	DDAH1	1p22	23576
209111_at	ring finger protein 5	RNF5	6p21.3	6048
209116_x_at	hemoglobin, beta /// hemoglobin, beta	HBB	11p15.5	3043
209140_x_at	major histocompatibility complex, class I, B	HLA-B	6p21.3	3106
209189_at	v-fos FBJ murine osteosarcoma viral oncogene homolog	FOS	14q24.3	2353
209386_at	transmembrane 4 L six family member 1	TM4SF1	3q21-q25	4071
209392_at	ectonucleotide pyrophosphatase/phosphodiesterase 2 (autotaxin)	ENPP2	8q24.1	5168
209583_s_at	CD200 antigen	CD200	3q12-q13	4345
209609_s_at	mitochondrial ribosomal protein L9	MRPL9	---	65005
209685_s_at	protein kinase C, beta 1	PRKCB1	16p11.2	5579
209728_at	major histocompatibility complex, class II, DR beta 4 /// major histocompatibility complex, class II, DR beta 4	HLA-DRB4	6p21.3	3126
209956_s_at	calcium/calmodulin-dependent protein kinase (CaM kinase) II beta	CAMK2B	22q12|7p14.3-p14.1	816
210024_s_at	ubiquitin-conjugating enzyme E2E 3 (UBC4/5 homolog, yeast)	UBE2E3	2q32.1	10477
210232_at	cell division cycle 42 (GTP binding protein, 25kDa)	CDC42	1p36.1	998
210338_s_at	heat shock 70kDa protein 8	HSPA8	11q24.1	3312
210396_s_at	PI-3-kinase-related kinase SMG-1 pseudogene /// bolA-like 2 (E. coli) /// PI-3-kinase-related kinase SMG-1 pseudogene	LOC440354 /// BOLA2 /// LOC595101	16p11.2	440354 /// 552900 /// 595101
210445_at	fatty acid binding protein 6, ileal (gastrotropin)	FABP6	5q33.3-q34	2172
210460_s_at	proteasome (prosome, macropain) 26S subunit, non-ATPase, 4	PSMD4	1q21.2	5710
210592_s_at	spermidine/spermine N1-acetyltransferase	SAT	Xp22.1	6303
210764_s_at	cysteine-rich, angiogenic inducer, 61	CYR61	1p31-p22	3491
210839_s_at	ectonucleotide pyrophosphatase/phosphodiesterase 2 (autotaxin)	ENPP2	8q24.1	5168
210982_s_at	major histocompatibility complex, class II, DR alpha	HLA-DRA	6p21.3	3122
210983_s_at	MCM7 minichromosome maintenance deficient 7 (S. cerevisiae)	MCM7	7q21.3-q22.1	4176
211474_s_at	serpin peptidase inhibitor, clade B (ovalbumin), member 6	SERPINB6	6p25	5269
211529_x_at	HLA-G histocompatibility antigen, class I, G	HLA-G	6p21.3	3135
211714_x_at	tubulin, beta polypeptide /// tubulin, beta polypeptide	TUBB	6p21.33	203068
211719_x_at	fibronectin 1 /// fibronectin 1	FN1	2q34	2335
211747_s_at	LSM5 homolog, U6 small nuclear RNA associated (S. cerevisiae) /// LSM5 homolog, U6 small nuclear RNA associated (S. cerevisiae)	LSM5	7p14.3	23658
211758_x_at	thioredoxin domain containing 9 /// thioredoxin domain containing 9	TXNDC9	2q11.2	10190
211762_s_at	karyopherin alpha 2 (RAG cohort 1, importin alpha 1) /// karyopherin alpha 2 (RAG cohort 1, importin alpha 1)	KPNA2	17q23.1-q23.3	3838
211911_x_at	major histocompatibility complex, class I, B /// major histocompatibility complex, class I, B	HLA-B	6p21.3	3106
211971_s_at	leucine-rich PPR-motif containing	LRPPRC	2p21	10128
211981_at	collagen, type IV, alpha 1	COL4A1	13q34	1282
211990_at	major histocompatibility complex, class II, DP alpha 1	HLA-DPA1	6p21.3	3113
211991_s_at	major histocompatibility complex, class II, DP alpha 1	HLA-DPA1	6p21.3	3113
211998_at	H3 histone, family 3B (H3.3B)	H3F3B	17q25	3021
212077_at	caldesmon 1	CALD1	7q33	800
212097_at	caveolin 1, caveolae protein, 22kDa	CAV1	7q31.1	857
212112_s_at	syntaxin 12	STX12	1p35-p34.1	23673
212120_at	Ras homolog gene family, member Q	RHOQ	2p21	23433
212205_at	H2A histone family, member V	H2AFV	7p13	94239
212213_x_at	optic atrophy 1 (autosomal dominant)	OPA1	3q28-q29|3q28-q29	4976
212354_at	sulfatase 1	SULF1	8q13.2-q13.3	23213
212464_s_at	fibronectin 1	FN1	2q34	2335
212667_at	secreted protein, acidic, cysteine-rich (osteonectin)	SPARC	5q31.3-q32	6678
212681_at	erythrocyte membrane protein band 4.1-like 3	EPB41L3	18p11.32	23136
212731_at	ankyrin repeat domain 46	ANKRD46	8q22.3	157567
212912_at	ribosomal protein S6 kinase, 90kDa, polypeptide 2	RPS6KA2	6q27	6196
212981_s_at	KIAA0738 gene product	KIAA0738	7q34-q35	9747
213009_s_at	tripartite motif-containing 37	TRIM37	17q23.2	4591
213047_x_at	SET translocation (myeloid leukemia-associated)	SET	9q34	6418
213093_at	protein kinase C, alpha	PRKCA	17q22-q23.2	5578
213102_at	ARP3 actin-related protein 3 homolog (yeast)	ACTR3	2q14.1	10096
213131_at	olfactomedin 1	OLFM1	9q34.3	10439
213510_x_at	TL132 protein	LOC220594	17p11.2	220594
213872_at	Chromosome 6 open reading frame 62	C6orf62	6p22.2	81688
213960_at	CDNA FLJ37610 fis, clone BRCOC2011398	---	---	---
213975_s_at	lysozyme (renal amyloidosis) /// leukocyte immunoglobulin-like receptor, subfamily B (with TM and ITIM domains), member 1	LYZ /// LILRB1	12q15 /// 19q13.4	10859 /// 4069
214359_s_at	heat shock 90kDa protein 1, beta	HSPCB	6p12	3326
214459_x_at	major histocompatibility complex, class I, C	HLA-C	6p21.3	3107
214677_x_at	immunoglobulin lambda locus /// immunoglobulin lambda constant 1 (Mcg marker) /// immunoglobulin lambda constant 2 (Kern-Oz- marker) /// immunoglobulin lambda variable 3-25 /// immunoglobulin lambda variable 2-14 /// immunoglobulin lambda joining 3	IGL@ /// IGLC1 /// IGLC2 /// IGLV3-25 /// IGLV2-14 /// IGLJ3	22q11.1-q11.2 /// 22q11.2	28793 /// 28815 /// 28831 /// 3535 /// 3537 /// 3538
214803_at	CDNA clone IMAGE:4152983	---	---	---
214949_at	Similar to family with sequence similarity 9, member C	LOC441347	8p11.21	441347
215091_s_at	general transcription factor IIIA	GTF3A	13q12.3-q13.1	2971
215193_x_at	major histocompatibility complex, class II, DR beta 1	HLA-DRB1	6p21.3	3123
215311_at	MRNA full length insert cDNA clone EUROIMAGE 21920	---	---	---
215313_x_at	major histocompatibility complex, class I, A	HLA-A	6p21.3	3105
215321_at	Rap2-binding protein 9	RPIB9	7q21.12	154661
215664_s_at	EPH receptor A5	EPHA5	4q13.1	2044
216032_s_at	chromosome 20 open reading frame 47	C20orf47	20pter-q12	51614
216086_at	synaptic vesicle glycoprotein 2C	SV2C	5q13.3	22987
216231_s_at	beta-2-microglobulin	B2M	15q21-q22.2	567
216442_x_at	fibronectin 1	FN1	2q34	2335
216526_x_at	major histocompatibility complex, class I, C	HLA-C	6p21.3	3107
216598_s_at	chemokine (C-C motif) ligand 2	CCL2	17q11.2-q21.1	6347
216834_at	regulator of G-protein signalling 1	RGS1	1q31	5996
217232_x_at	hemoglobin, beta	HBB	11p15.5	3043
217478_s_at	major histocompatibility complex, class II, DM alpha	HLA-DMA	6p21.3	3108
217621_at	solute carrier family 6 (neurotransmitter transporter, noradrenalin), member 2	SLC6A2	16q12.2	6530
217726_at	coatomer protein complex, subunit zeta 1	COPZ1	12q13.2-q13.3	22818
217757_at	alpha-2-macroglobulin	A2M	12p13.3-p12.3	2
217797_at	ubiquitin-fold modifier conjugating enzyme 1	UFC1	1q23.3	51506
217837_s_at	vacuolar protein sorting 24 (yeast)	VPS24	2p24.3-p24.1	51652
217882_at	30 kDa protein	LOC55831	3p25.3	55831
217959_s_at	trafficking protein particle complex 4	TRAPPC4	11q23.3	51399
217964_at	tetratricopeptide repeat domain 19	TTC19	17p12	54902
217990_at	guanosine monophosphate reductase 2	GMPR2	14q11.2	51292
218026_at	HSPC009 protein	HSPC009	17q21	28958
218041_x_at	solute carrier family 38, member 2	SLC38A2	12q	54407
218109_s_at	major facilitator superfamily domain containing 1	MFSD1	3q25.32	64747
218167_at	archaemetzincins-2	AMZ2	17q24.2	51321
218229_s_at	pogo transposable element with KRAB domain	POGK	1q24.1	57645
218281_at	mitochondrial ribosomal protein L48	MRPL48	11q13.4	51642
218323_at	ras homolog gene family, member T1	RHOT1	17q11.2	55288
218345_at	hepatocellular carcinoma-associated antigen 112	HCA112	7q36.1	55365
218488_at	eukaryotic translation initiation factor 2B, subunit 3 gamma, 58kDa	EIF2B3	1p34.1	8891
218683_at	polypyrimidine tract binding protein 2	PTBP2	1p22.1-p21.3	58155
218718_at	platelet derived growth factor C	PDGFC	4q32	56034
218738_s_at	ring finger protein 138	RNF138	18q12.1	51444
218976_at	DnaJ (Hsp40) homolog, subfamily C, member 12	DNAJC12	10q22.1	56521
219087_at	asporin (LRR class 1)	ASPN	9q22	54829
219137_s_at	chromosome 2 open reading frame 33	C2orf33	2q36.3	56947
219293_s_at	GTP-binding protein PTD004	PTD004	2q31.1	29789
219370_at	reprimo, TP53 dependant G2 arrest mediator candidate	RPRM	2q23.3	56475
219895_at	family with sequence similarity 70, member A	FAM70A	Xq24	55026
220167_s_at	TP53TG3 protein	TP53TG3	16p13	24150
220232_at	stearoyl-CoA desaturase 5	SCD5	4q21.3	79966
220532_s_at	LR8 protein	LR8	7q36.1	28959
220979_s_at	ST6 (alpha-N-acetyl-neuraminyl-2,3-beta-galactosyl-1,3)-N-acetylgalactosaminide alpha-2,6-sialyltransferase 5 /// ST6 (alpha-N-acetyl-neuraminyl-2,3-beta-galactosyl-1,3)-N-acetylgalactosaminide alpha-2,6-sialyltransferase 5	ST6GALNAC5	1p31.1	81849
220990_s_at	transmembrane protein 49 /// transmembrane protein 49 /// microRNA 21 /// microRNA 21	TMEM49 /// MIRN21	17q23.2	406991 /// 81671
221031_s_at	hypothetical protein DKFZp434F0318 /// hypothetical protein DKFZp434F0318	DKFZP434F0318	12p13.2	81575
221467_at	melanocortin 4 receptor	MC4R	18q22	4160
221486_at	endosulfine alpha	ENSA	1q21.2	2029
221541_at	cysteine-rich secretory protein LCCL domain containing 2	CRISPLD2	16q24.1	83716
221805_at	neurofilament, light polypeptide 68kDa	NEFL	8p21	4747
221875_x_at	major histocompatibility complex, class I, F	HLA-F	6p21.3	3134
221916_at	Neurofilament, light polypeptide 68kDa	NEFL	8p21	4747
222154_s_at	DNA polymerase-transactivated protein 6	DNAPTP6	2q33.1	26010
222231_s_at	hypothetical protein PRO1855	PRO1855	17q21.33	55379
266_s_at	CD24 antigen (small cell lung carcinoma cluster 4 antigen)	CD24	6q21	934

## Sheet: neuroblast > NB UF
Probe Set ID	Gene Title	Gene Symbol	Chromosomal Location	Entrez Gene
200862_at	24-dehydrocholesterol reductase	DHCR24	1p33-p31.1	1718
201294_s_at	WD repeat and SOCS box-containing 1	WSB1	17q11.1	26118
201667_at	gap junction protein, alpha 1, 43kDa (connexin 43)	GJA1	6q21-q23.2	2697
201790_s_at	7-dehydrocholesterol reductase	DHCR7	11q13.2-q13.5	1717
201791_s_at	7-dehydrocholesterol reductase	DHCR7	11q13.2-q13.5	1717
201810_s_at	SH3-domain binding protein 5 (BTK-associated)	SH3BP5	3p24.3	9467
201811_x_at	SH3-domain binding protein 5 (BTK-associated)	SH3BP5	3p24.3	9467
201819_at	scavenger receptor class B, member 1	SCARB1	12q24.31	949
202053_s_at	aldehyde dehydrogenase 3 family, member A2	ALDH3A2	17p11.2	224
202054_s_at	aldehyde dehydrogenase 3 family, member A2	ALDH3A2	17p11.2	224
202068_s_at	low density lipoprotein receptor (familial hypercholesterolemia)	LDLR	19p13.3	3949
202409_at	putative insulin-like growth factor II associated protein	LOC492304	11p15.5	492304
202410_x_at	insulin-like growth factor 2 (somatomedin A)	IGF2	11p15.5	3481
202679_at	Niemann-Pick disease, type C1	NPC1	18q11-q12	4864
203038_at	protein tyrosine phosphatase, receptor type, K	PTPRK	6q22.2-23.1	5796
203058_s_at	3'-phosphoadenosine 5'-phosphosulfate synthase 2	PAPSS2	10q23-q24	9060
203060_s_at	3'-phosphoadenosine 5'-phosphosulfate synthase 2	PAPSS2	10q23-q24	9060
203381_s_at	apolipoprotein E	APOE	19q13.2	348
203382_s_at	apolipoprotein E	APOE	19q13.2	348
203630_s_at	component of oligomeric golgi complex 5	COG5	7q22-q31	10466
203646_at	ferredoxin 1	FDX1	11q22	2230
203647_s_at	ferredoxin 1	FDX1	11q22	2230
203924_at	glutathione S-transferase A1	GSTA1	6p12.1	2938
203984_s_at	caspase 9, apoptosis-related cysteine peptidase	CASP9	1p36.3-p36.1	842
204224_s_at	GTP cyclohydrolase 1 (dopa-responsive dystonia)	GCH1	14q22.1-q22.2	2643
204309_at	cytochrome P450, family 11, subfamily A, polypeptide 1 /// cytochrome P450, family 11, subfamily A, polypeptide 1	CYP11A1	15q23-q24	1583
204345_at	collagen, type XVI, alpha 1	COL16A1	1p35-p34	1307
204419_x_at	hemoglobin, gamma A /// hemoglobin, gamma A /// hemoglobin, gamma G /// hemoglobin, gamma G	HBG1 /// HBG2	11p15.5	3047 /// 3048
204450_x_at	apolipoprotein A-I /// similar to Apolipoprotein A-I precursor (Apo-AI)	APOA1 /// LOC440837	11q23-q24 /// 22p13	335 /// 440837
204548_at	steroidogenic acute regulator	STAR	8p11.2	6770
204615_x_at	isopentenyl-diphosphate delta isomerase 1	IDI1	10p15.3	3422
204731_at	transforming growth factor, beta receptor III (betaglycan, 300kDa)	TGFBR3	1p33-p32	7049
204848_x_at	hemoglobin, gamma A /// hemoglobin, gamma A /// hemoglobin, gamma G /// hemoglobin, gamma G	HBG1 /// HBG2	11p15.5	3047 /// 3048
205198_s_at	ATPase, Cu++ transporting, alpha polypeptide (Menkes syndrome)	ATP7A	Xq13.2-q13.3	538
205358_at	glutamate receptor, ionotropic, AMPA 2	GRIA2	4q32-q33	2891
205502_at	cytochrome P450, family 17, subfamily A, polypeptide 1	CYP17A1	10q24.3	1586
206286_s_at	teratocarcinoma-derived growth factor 1	TDGF1	3p21.31	6997
206292_s_at	sulfotransferase family, cytosolic, 2A, dehydroepiandrosterone (DHEA)-preferring, member 1	SULT2A1	19q13.3	6822
206293_at	sulfotransferase family, cytosolic, 2A, dehydroepiandrosterone (DHEA)-preferring, member 1	SULT2A1	19q13.3	6822
206404_at	fibroblast growth factor 9 (glia-activating factor)	FGF9	13q11-q12	2254
206450_at	dopamine beta-hydroxylase (dopamine beta-monooxygenase)	DBH	9q34	1621
206645_s_at	nuclear receptor subfamily 0, group B, member 1	NR0B1	Xp21.3-p21.2	190
206793_at	phenylethanolamine N-methyltransferase	PNMT	17q21-q22	5409
207074_s_at	solute carrier family 18 (vesicular monoamine), member 1	SLC18A1	8p21.3	6570
207813_s_at	ferredoxin reductase	FDXR	17q24-q25	2232
208291_s_at	tyrosine hydroxylase	TH	11p15.5	7054
208451_s_at	complement component 4A /// complement component 4B /// complement component 4B, telomeric	C4A /// C4B	6p21.3	432395 /// 720 /// 721
208610_s_at	serine/arginine repetitive matrix 2	SRRM2	16p13.3	23524
208881_x_at	isopentenyl-diphosphate delta isomerase 1	IDI1	10p15.3	3422
208928_at	P450 (cytochrome) oxidoreductase	POR	7q11.2	5447
209032_s_at	immunoglobulin superfamily, member 4	IGSF4	11q23.2	23705
209146_at	sterol-C4-methyl oxidase-like	SC4MOL	4q32-q34	6307
209318_x_at	pleiomorphic adenoma gene-like 1	PLAGL1	6q24-q25	5325
209560_s_at	delta-like 1 homolog (Drosophila)	DLK1	14q32	8788
210123_s_at	cholinergic receptor, nicotinic, alpha polypeptide 7 /// CHRNA7 (cholinergic receptor, nicotinic, alpha polypeptide 7, exons 5-10) and FAM7A (family with sequence similarity 7A, exons A-E) fusion	CHRNA7 /// CHRFAM7A	15q14 /// 15q13.1	1139 /// 89832
210180_s_at	splicing factor, arginine/serine-rich 10 (transformer 2 homolog, Drosophila)	SFRS10	3q26.2-q27	6434
210302_s_at	mab-21-like 2 (C. elegans)	MAB21L2	4q31	10586
210479_s_at	RAR-related orphan receptor A	RORA	15q21-q22	6095
210762_s_at	deleted in liver cancer 1	DLC1	8p22	10395
210794_s_at	maternally expressed 3	MEG3	14q32	55384
211745_x_at	hemoglobin, alpha 1 /// hemoglobin, alpha 1	HBA1	16p13.3	3039
211959_at	insulin-like growth factor binding protein 5	IGFBP5	2q33-q36	3488
212254_s_at	dystonin	DST	6p12-p11	667
212382_at	Transcription factor 4	TCF4	18q21.1	6925
212397_at	radixin	RDX	11q23	5962
212701_at	Clone 23962 mRNA sequence	---	---	---
213515_x_at	hemoglobin, gamma A /// hemoglobin, gamma A /// hemoglobin, gamma G /// hemoglobin, gamma G	HBG1 /// HBG2	11p15.5	3047 /// 3048
213577_at	squalene epoxidase	SQLE	8q24.1	6713
213791_at	proenkephalin	PENK	8q23-q24	5179
213894_at	KIAA0960 protein	KIAA0960	7p21.3	23249
213998_s_at	DEAD (Asp-Glu-Ala-Asp) box polypeptide 17	DDX17	22q13.1	10521
214043_at	Protein tyrosine phosphatase, receptor type, D	PTPRD	9p23-p24.3	5789
214414_x_at	hemoglobin, alpha 2 /// hemoglobin, alpha 2	HBA2	16p13.3	3040
214428_x_at	complement component 4A /// complement component 4B /// complement component 4B, telomeric	C4A /// C4B	6p21.3	432395 /// 720 /// 721
214451_at	transcription factor AP-2 beta (activating enhancer binding protein 2 beta)	TFAP2B	6p21-p12	7021
214608_s_at	eyes absent homolog 1 (Drosophila)	EYA1	8q13.3	2138
214610_at	cytochrome P450, family 11, subfamily B, polypeptide 1	CYP11B1	8q21	1584
214622_at	cytochrome P450, family 21, subfamily A, polypeptide 2	CYP21A2	6p21.3	1589
217073_x_at	apolipoprotein A-I /// similar to Apolipoprotein A-I precursor (Apo-AI)	APOA1 /// LOC440837	11q23-q24 /// 22p13	335 /// 440837
218469_at	gremlin 1, cysteine knot superfamily, homolog (Xenopus laevis)	GREM1	15q13-q15	26585
219054_at	hypothetical protein FLJ14054	FLJ14054	5p13.3	79614
219112_at	Rap guanine nucleotide exchange factor (GEF) 6	RAPGEF6	5q23.3	51735
219714_s_at	calcium channel, voltage-dependent, alpha 2/delta 3 subunit	CACNA2D3	3p21.1	55799
220161_s_at	erythrocyte membrane protein band 4.1 like 4B	EPB41L4B	9q31-q32	54566
221217_s_at	ataxin 2-binding protein 1	A2BP1	16p13.3	54715
49452_at	acetyl-Coenzyme A carboxylase beta	ACACB	12q24.11	32
AFFX-r2-Hs18SrRNA-5_at	---	---	---	---
AFFX-r2-Hs18SrRNA-M_x_at	---	---	---	---

## Sheet: neuroblast < NB UF
Probe Set ID	Gene Title	Gene Symbol	Chromosomal Location	Entrez Gene
200033_at	DEAD (Asp-Glu-Ala-Asp) box polypeptide 5 /// DEAD (Asp-Glu-Ala-Asp) box polypeptide 5	DDX5	17q21	1655
200045_at	ATP-binding cassette, sub-family F (GCN20), member 1 /// ATP-binding cassette, sub-family F (GCN20), member 1	ABCF1	6p21.33	23
200049_at	MYST histone acetyltransferase 2 /// MYST histone acetyltransferase 2	MYST2	17q21.32	11143
200052_s_at	interleukin enhancer binding factor 2, 45kDa /// interleukin enhancer binding factor 2, 45kDa	ILF2	1q21.3	3608
200055_at	TAF10 RNA polymerase II, TATA box binding protein (TBP)-associated factor, 30kDa /// TAF10 RNA polymerase II, TATA box binding protein (TBP)-associated factor, 30kDa	TAF10	11p15.3	6881
200089_s_at	ribosomal protein L4 /// ribosomal protein L4	RPL4	15q22	6124
200699_at	KDEL (Lys-Asp-Glu-Leu) endoplasmic reticulum protein retention receptor 2	KDELR2	7p22.1	11014
200709_at	FK506 binding protein 1A, 12kDa	FKBP1A	20p13	2280
200758_s_at	nuclear factor (erythroid-derived 2)-like 1	NFE2L1	17q21.3	4779
200790_at	ornithine decarboxylase 1	ODC1	2p25	4953
200795_at	SPARC-like 1 (mast9, hevin)	SPARCL1	4q22.1	8404
200880_at	DnaJ (Hsp40) homolog, subfamily A, member 1	DNAJA1	9p13-p12	3301
200883_at	ubiquinol-cytochrome c reductase core protein II	UQCRC2	16p12	7385
200905_x_at	major histocompatibility complex, class I, E	HLA-E	6p21.3	3133
200974_at	actin, alpha 2, smooth muscle, aorta	ACTA2	10q23.3	59
200975_at	palmitoyl-protein thioesterase 1 (ceroid-lipofuscinosis, neuronal 1, infantile)	PPT1	1p32	5538
200987_x_at	proteasome (prosome, macropain) activator subunit 3 (PA28 gamma; Ki)	PSME3	17q21	10197
200993_at	importin 7	IPO7	11p15.4	10527
201012_at	annexin A1	ANXA1	9q12-q21.2|9q12-q21.2	301
201032_at	bladder cancer associated protein	BLCAP	20q11.2-q12	10904
201088_at	karyopherin alpha 2 (RAG cohort 1, importin alpha 1)	KPNA2	17q23.1-q23.3	3838
201105_at	lectin, galactoside-binding, soluble, 1 (galectin 1)	LGALS1	22q13.1	3956
201128_s_at	ATP citrate lyase	ACLY	17q12-q21	47
201137_s_at	major histocompatibility complex, class II, DP beta 1	HLA-DPB1	6p21.3	3115
201145_at	HCLS1 associated protein X-1	HAX1	1q21.3	10456
201154_x_at	ribosomal protein L4	RPL4	15q22	6124
201162_at	insulin-like growth factor binding protein 7	IGFBP7	4q12	3490
201163_s_at	insulin-like growth factor binding protein 7	IGFBP7	4q12	3490
201175_at	thioredoxin domain containing 14	TXNDC14	11cen-q22.3	51075
201185_at	HtrA serine peptidase 1	HTRA1	10q26.3	5654
201200_at	cellular repressor of E1A-stimulated genes 1	CREG1	1q24	8804
201202_at	proliferating cell nuclear antigen	PCNA	20pter-p12	5111
201241_at	DEAD (Asp-Glu-Ala-Asp) box polypeptide 1	DDX1	2p24	1653
201268_at	non-metastatic cells 2, protein (NM23B) expressed in	NME2	17q21.3	4831
201288_at	Rho GDP dissociation inhibitor (GDI) beta	ARHGDIB	12p12.3	397
201289_at	cysteine-rich, angiogenic inducer, 61	CYR61	1p31-p22	3491
201292_at	topoisomerase (DNA) II alpha 170kDa	TOP2A	17q21-q22	7153
201313_at	enolase 2 (gamma, neuronal)	ENO2	12p13	2026
201315_x_at	interferon induced transmembrane protein 2 (1-8D)	IFITM2	11p15.5	10581
201327_s_at	chaperonin containing TCP1, subunit 6A (zeta 1)	CCT6A	7p11.2	908
201400_at	proteasome (prosome, macropain) subunit, beta type, 3	PSMB3	17q12	5691
201427_s_at	selenoprotein P, plasma, 1	SEPP1	5q31	6414
201433_s_at	phosphatidylserine synthase 1	PTDSS1	8q22	9791
201475_x_at	methionine-tRNA synthetase	MARS	12q13.2	4141
201487_at	cathepsin C	CTSC	11q14.1-q14.3	1075
201506_at	transforming growth factor, beta-induced, 68kDa	TGFBI	5q31	7045
201524_x_at	ubiquitin-conjugating enzyme E2N (UBC13 homolog, yeast)	UBE2N	12q22	7334
201525_at	apolipoprotein D	APOD	3q26.2-qter	347
201531_at	zinc finger protein 36, C3H type, homolog (mouse)	ZFP36	19q13.1	7538
201570_at	sorting and assembly machinery component 50 homolog (S. cerevisiae)	SAMM50	22q13.31	25813
201577_at	non-metastatic cells 1, protein (NM23A) expressed in	NME1	17q21.3	4830
201578_at	podocalyxin-like	PODXL	7q32-q33	5420
201584_s_at	DEAD (Asp-Glu-Ala-Asp) box polypeptide 39	DDX39	19p13.12	10212
201586_s_at	splicing factor proline/glutamine-rich (polypyrimidine tract binding protein associated)	SFPQ	1p34.3	6421
201595_s_at	likely ortholog of mouse immediate early response, erythropoietin 4	LEREPO4	2q32.1	55854
201631_s_at	immediate early response 3	IER3	6p21.3	8870
201690_s_at	tumor protein D52	TPD52	8q21	7163
201714_at	tubulin, gamma 1	TUBG1	17q21	7283
201721_s_at	lysosomal associated multispanning membrane protein 5	LAPTM5	1p34	7805
201725_at	chromosome 10 open reading frame 7	C10orf7	10p13	8872
201756_at	replication protein A2, 32kDa	RPA2	1p35	6118
201761_at	methylenetetrahydrofolate dehydrogenase (NADP+ dependent) 2, methenyltetrahydrofolate cyclohydrolase	MTHFD2	2p13.1	10797
201842_s_at	EGF-containing fibulin-like extracellular matrix protein 1	EFEMP1	2p16	2202
201890_at	ribonucleotide reductase M2 polypeptide	RRM2	2p25-p24	6241
201891_s_at	beta-2-microglobulin	B2M	15q21-q22.2	567
201909_at	ribosomal protein S4, Y-linked 1	RPS4Y1	Yp11.3	6192
201930_at	MCM6 minichromosome maintenance deficient 6 (MIS5 homolog, S. pombe) (S. cerevisiae)	MCM6	2q21	4175
202041_s_at	fibroblast growth factor (acidic) intracellular binding protein	FIBP	11q13.1	9158
202042_at	histidyl-tRNA synthetase	HARS	5q31.3	3035
202094_at	baculoviral IAP repeat-containing 5 (survivin)	BIRC5	17q25	332
202095_s_at	baculoviral IAP repeat-containing 5 (survivin)	BIRC5	17q25	332
202112_at	von Willebrand factor	VWF	12p13.3	7450
202188_at	nucleoporin 93kDa	NUP93	16q13	9688
202237_at	nicotinamide N-methyltransferase	NNMT	11q23.1	4837
202283_at	serpin peptidase inhibitor, clade F (alpha-2 antiplasmin, pigment epithelium derived factor), member 1	SERPINF1	17p13.1	5176
202291_s_at	matrix Gla protein	MGP	12p13.1-p12.3	4256
202295_s_at	cathepsin H	CTSH	15q24-q25	1512
202309_at	methylenetetrahydrofolate dehydrogenase (NADP+ dependent) 1, methenyltetrahydrofolate cyclohydrolase, formyltetrahydrofolate synthetase	MTHFD1	14q24	4522
202411_at	interferon, alpha-inducible protein 27	IFI27	14q32	3429
202433_at	solute carrier family 35, member B1	SLC35B1	17q21.33	10237
202503_s_at	KIAA0101	KIAA0101	15q22.31	9768
202546_at	vesicle-associated membrane protein 8 (endobrevin)	VAMP8	2p12-p11.2	8673
202589_at	thymidylate synthetase	TYMS	18p11.32	7298
202596_at	endosulfine alpha	ENSA	1q21.2	2029
202672_s_at	activating transcription factor 3	ATF3	1q32.3	467
202712_s_at	creatine kinase, mitochondrial 1B /// creatine kinase, mitochondrial 1A	CKMT1B /// CKMT1A	15q15	1159 /// 548596
202737_s_at	LSM4 homolog, U6 small nuclear RNA associated (S. cerevisiae)	LSM4	19p13.11	25804
202743_at	phosphoinositide-3-kinase, regulatory subunit 3 (p55, gamma)	PIK3R3	1p34.1	8503
202747_s_at	integral membrane protein 2A	ITM2A	Xq13.3-Xq21.2	9452
202768_at	FBJ murine osteosarcoma viral oncogene homolog B	FOSB	19q13.32	2354
202803_s_at	integrin, beta 2 (antigen CD18 (p95), lymphocyte function-associated antigen 1; macrophage antigen 1 (mac-1) beta subunit)	ITGB2	21q22.3	3689
202836_s_at	thioredoxin-like 4A	TXNL4A	18q23	10907
202838_at	fucosidase, alpha-L- 1, tissue	FUCA1	1p34	2517
202878_s_at	complement component 1, q subcomponent, receptor 1	C1QR1	20p11.21	22918
202899_s_at	splicing factor, arginine/serine-rich 3	SFRS3	6p21	6428
202953_at	complement component 1, q subcomponent, beta polypeptide	C1QB	1p36.3-p34.1	713
202957_at	hematopoietic cell-specific Lyn substrate 1	HCLS1	3q13	3059
203022_at	ribonuclease H2, large subunit	RNASEH2A	19p13.13	10535
203150_at	Rab9 effector protein with kelch motifs	RABEPK	9q33.3	10244
203259_s_at	HD domain containing 2	HDDC2	6q13-q24.3	51020
203320_at	lymphocyte adaptor protein	LNK	12q24	10019
203344_s_at	retinoblastoma binding protein 8	RBBP8	18q11.2	5932
203410_at	adaptor-related protein complex 3, mu 2 subunit	AP3M2	8p11.2	10947
203414_at	monocyte to macrophage differentiation-associated	MMD	17q	23531
203416_at	CD53 antigen	CD53	1p13	963
203455_s_at	spermidine/spermine N1-acetyltransferase	SAT	Xp22.1	6303
203562_at	fasciculation and elongation protein zeta 1 (zygin I)	FEZ1	11q24.2	9638
203645_s_at	CD163 antigen	CD163	12p13.3	9332
203721_s_at	WD repeat domain 50	WDR50	17q21.33	51096
203797_at	visinin-like 1	VSNL1	2p24.3	7447
203861_s_at	actinin, alpha 2	ACTN2	1q42-q43	88
203915_at	chemokine (C-X-C motif) ligand 9	CXCL9	4q21	4283
203932_at	major histocompatibility complex, class II, DM beta /// major histocompatibility complex, class II, DM beta	HLA-DMB	6p21.3	3109
203936_s_at	matrix metallopeptidase 9 (gelatinase B, 92kDa gelatinase, 92kDa type IV collagenase)	MMP9	20q11.2-q13.1	4318
204026_s_at	ZW10 interactor	ZWINT	10q21-q22	11130
204033_at	thyroid hormone receptor interactor 13	TRIP13	5p15.33	9319
204041_at	monoamine oxidase B	MAOB	Xp11.23	4129
204086_at	preferentially expressed antigen in melanoma	PRAME	22q11.22	23532
204122_at	TYRO protein tyrosine kinase binding protein	TYROBP	19q13.1	7305
204126_s_at	CDC45 cell division cycle 45-like (S. cerevisiae)	CDC45L	22q11.21	8318
204127_at	replication factor C (activator 1) 3, 38kDa	RFC3	13q12.3-q13	5983
204135_at	downregulated in ovarian cancer 1	DOC1	3q12.1	11259
204232_at	Fc fragment of IgE, high affinity I, receptor for; gamma polypeptide	FCER1G	1q23	2207
204247_s_at	cyclin-dependent kinase 5	CDK5	7q36	1020
204319_s_at	regulator of G-protein signalling 10	RGS10	10q25	6001
204411_at	kinesin family member 21B	KIF21B	1pter-q31.3	23046
204424_s_at	LIM domain only 3 (rhombotin-like 2)	LMO3	12p12.3	55885
204580_at	matrix metallopeptidase 12 (macrophage elastase)	MMP12	11q22.3	4321
204620_s_at	chondroitin sulfate proteoglycan 2 (versican)	CSPG2	5q14.3	1462
204695_at	cell division cycle 25A	CDC25A	3p21	993
204767_s_at	flap structure-specific endonuclease 1	FEN1	11q12	2237
204768_s_at	flap structure-specific endonuclease 1	FEN1	11q12	2237
204806_x_at	major histocompatibility complex, class I, F	HLA-F	6p21.3	3134
204915_s_at	SRY (sex determining region Y)-box 11	SOX11	2p25	6664
205113_at	neurofilament 3 (150kDa medium)	NEF3	8p21	4741
205143_at	chondroitin sulfate proteoglycan 3 (neurocan)	CSPG3	19p12	1463
205229_s_at	coagulation factor C homolog, cochlin (Limulus polyphemus)	COCH	14q12-q13	1690
205348_s_at	dynein, cytoplasmic, intermediate polypeptide 1	DNCI1	7q21.3-q22.1	1780
205547_s_at	transgelin	TAGLN	11q23.2	6876
205630_at	corticotropin releasing hormone	CRH	8q13	1392
205721_at	GDNF family receptor alpha 2	GFRA2	8p21	2675
205774_at	coagulation factor XII (Hageman factor)	F12	5q33-qter	2161
205859_at	lymphocyte antigen 86	LY86	6p25.1	9450
205890_s_at	ubiquitin D	UBD	6p21.3	10537
206001_at	neuropeptide Y	NPY	7p15.1	4852
206059_at	zinc finger protein 91 (HPF7, HTF10)	ZNF91	19p13.1-p12	7644
206102_at	DNA replication complex GINS protein PSF1	PSF1	20p11.21	9837
206186_at	membrane protein, palmitoylated 3 (MAGUK p55 subfamily member 3)	MPP3	17q12-q21	4356
206196_s_at	RaP2 interacting protein 8	RPIP8	17q21.31	10900
206245_s_at	influenza virus NS1A binding protein	IVNS1ABP	1q25.1-q31.1	10625
206376_at	solute carrier family 6, member 15	SLC6A15	12q21.3	55117
206462_s_at	neurotrophic tyrosine kinase, receptor, type 3	NTRK3	15q25	4916
206634_at	sine oculis homeobox homolog 3 (Drosophila)	SIX3	2p16-p21	6496
207030_s_at	cysteine and glycine-rich protein 2	CSRP2	12q21.1	1466
207076_s_at	argininosuccinate synthetase	ASS	9q34.1	445
207260_at	FEV (ETS oncogene family)	FEV	2q36	54738
208091_s_at	EGFR-coamplified and overexpressed protein /// EGFR-coamplified and overexpressed protein	ECOP	7p11.2	81552
208212_s_at	anaplastic lymphoma kinase (Ki-1)	ALK	2p23	238
208306_x_at	Major histocompatibility complex, class II, DR beta 3	HLA-DRB1	6p21.3	3123
208308_s_at	glucose phosphate isomerase	GPI	19q13.1	2821
208679_s_at	actin related protein 2/3 complex, subunit 2, 34kDa	ARPC2	2q36.1	10109
208690_s_at	PDZ and LIM domain 1 (elfin)	PDLIM1	10q22-q26.3	9124
208692_at	ribosomal protein S3	RPS3	11q13.3-q13.5	6188
208729_x_at	major histocompatibility complex, class I, B	HLA-B	6p21.3	3106
208747_s_at	complement component 1, s subcomponent	C1S	12p13	716
208758_at	5-aminoimidazole-4-carboxamide ribonucleotide formyltransferase/IMP cyclohydrolase	ATIC	2q35	471
208761_s_at	SMT3 suppressor of mif two 3 homolog 1 (yeast)	SUMO1	2q33	7341
208787_at	mitochondrial ribosomal protein L3	MRPL3	3q21-q23	11222
208812_x_at	major histocompatibility complex, class I, C	HLA-C	6p21.3	3107
208813_at	glutamic-oxaloacetic transaminase 1, soluble (aspartate aminotransferase 1)	GOT1	10q24.1-q25.1	2805
208846_s_at	voltage-dependent anion channel 3	VDAC3	8p11.2	7419
208851_s_at	Thy-1 cell surface antigen	THY1	11q22.3-q23	7070
208894_at	major histocompatibility complex, class II, DR alpha /// major histocompatibility complex, class II, DR alpha	HLA-DRA	6p21.3	3122
208905_at	cytochrome c, somatic	CYCS	7p15.3	54205
208910_s_at	complement component 1, q subcomponent binding protein	C1QBP	17p13.3	708
208912_s_at	2',3'-cyclic nucleotide 3' phosphodiesterase	CNP	17q21	1267
208949_s_at	lectin, galactoside-binding, soluble, 3 (galectin 3) /// galectin-3 internal gene	LGALS3 /// GALIG	14q21-q22	3958 /// 81625
208974_x_at	karyopherin (importin) beta 1	KPNB1	17q21.32	3837
208982_at	Platelet/endothelial cell adhesion molecule (CD31 antigen)	PECAM1	17q23	5175
208991_at	signal transducer and activator of transcription 3 (acute-phase response factor)	STAT3	17q21.31	6774
209026_x_at	tubulin, beta polypeptide	TUBB	6p21.33	203068
209047_at	aquaporin 1 (channel-forming integral protein, 28kDa)	AQP1	7p14	358
209101_at	connective tissue growth factor	CTGF	6q23.1	1490
209116_x_at	hemoglobin, beta /// hemoglobin, beta	HBB	11p15.5	3043
209138_x_at	Immunoglobulin lambda constant 1 (Mcg marker) /// Dehydrogenase/reductase (SDR family) member 4 like 2 /// Immunoglobulin lambda joining 3	IGLV3-25 /// DHRS4 /// IGLC2	22q11.2 /// 14q11.2	10901 /// 28793 /// 3538
209140_x_at	major histocompatibility complex, class I, B	HLA-B	6p21.3	3106
209189_at	v-fos FBJ murine osteosarcoma viral oncogene homolog	FOS	14q24.3	2353
209201_x_at	chemokine (C-X-C motif) receptor 4	CXCR4	2q21	7852
209295_at	tumor necrosis factor receptor superfamily, member 10b	TNFRSF10B	8p22-p21	8795
209312_x_at	major histocompatibility complex, class II, DR beta 1 /// major histocompatibility complex, class II, DR beta 1	HLA-DRB1	6p21.3	3123
209374_s_at	immunoglobulin heavy constant mu	IGHM	14q32.33	3507
209392_at	ectonucleotide pyrophosphatase/phosphodiesterase 2 (autotaxin)	ENPP2	8q24.1	5168
209435_s_at	rho/rac guanine nucleotide exchange factor (GEF) 2	ARHGEF2	1q21-q22	9181
209503_s_at	proteasome (prosome, macropain) 26S subunit, ATPase, 5	PSMC5	17q23-q25	5705
209609_s_at	mitochondrial ribosomal protein L9	MRPL9	---	65005
209619_at	CD74 antigen (invariant polypeptide of major histocompatibility complex, class II antigen-associated)	CD74	5q32	972
209662_at	centrin, EF-hand protein, 3 (CDC31 homolog, yeast)	CETN3	5q14.3	1070
209728_at	major histocompatibility complex, class II, DR beta 4 /// major histocompatibility complex, class II, DR beta 4	HLA-DRB4	6p21.3	3126
209757_s_at	v-myc myelocytomatosis viral related oncogene, neuroblastoma derived (avian)	MYCN	2p24.1	4613
209849_s_at	RAD51 homolog C (S. cerevisiae)	RAD51C	17q22-q23	5889
209853_s_at	proteasome (prosome, macropain) activator subunit 3 (PA28 gamma; Ki)	PSME3	17q21	10197
209901_x_at	allograft inflammatory factor 1	AIF1	6p21.3	199
209924_at	chemokine (C-C motif) ligand 18 (pulmonary and activation-regulated)	CCL18	17q11.2	6362
209988_s_at	achaete-scute complex-like 1 (Drosophila)	ASCL1	12q22-q23	429
210052_s_at	TPX2, microtubule-associated, homolog (Xenopus laevis)	TPX2	20q11.2	22974
210072_at	chemokine (C-C motif) ligand 19	CCL19	9p13	6363
210338_s_at	heat shock 70kDa protein 8	HSPA8	11q24.1	3312
210347_s_at	B-cell CLL/lymphoma 11A (zinc finger protein)	BCL11A	2p16.1	53335
210396_s_at	PI-3-kinase-related kinase SMG-1 pseudogene /// bolA-like 2 (E. coli) /// PI-3-kinase-related kinase SMG-1 pseudogene	LOC440354 /// BOLA2 /// LOC595101	16p11.2	440354 /// 552900 /// 595101
210445_at	fatty acid binding protein 6, ileal (gastrotropin)	FABP6	5q33.3-q34	2172
210448_s_at	purinergic receptor P2X, ligand-gated ion channel, 5	P2RX5	17p13.3	5026
210495_x_at	fibronectin 1	FN1	2q34	2335
210592_s_at	spermidine/spermine N1-acetyltransferase	SAT	Xp22.1	6303
210609_s_at	tumor protein p53 inducible protein 3	TP53I3	2p23.3	9540
210764_s_at	cysteine-rich, angiogenic inducer, 61	CYR61	1p31-p22	3491
210839_s_at	ectonucleotide pyrophosphatase/phosphodiesterase 2 (autotaxin)	ENPP2	8q24.1	5168
210915_x_at	T cell receptor beta variable 19 /// T cell receptor beta constant 1	TRBV19 /// TRBC1	7q34	28568 /// 28639
210982_s_at	major histocompatibility complex, class II, DR alpha	HLA-DRA	6p21.3	3122
210983_s_at	MCM7 minichromosome maintenance deficient 7 (S. cerevisiae)	MCM7	7q21.3-q22.1	4176
211026_s_at	monoglyceride lipase /// monoglyceride lipase	MGLL	3q21.3	11343
211430_s_at	immunoglobulin heavy locus /// immunoglobulin heavy constant gamma 1 (G1m marker) /// immunoglobulin heavy constant gamma 2 (G2m marker) /// immunoglobulin heavy constant gamma 3 (G3m marker) /// immunoglobulin heavy constant mu	IGH@ /// IGHG1 /// IGHG2 /// IGHG3 /// IGHM	14q32.33	3492 /// 3500 /// 3501 /// 3502 /// 3507
211529_x_at	HLA-G histocompatibility antigen, class I, G	HLA-G	6p21.3	3135
211696_x_at	hemoglobin, beta /// hemoglobin, beta	HBB	11p15.5	3043
211710_x_at	ribosomal protein L4 /// ribosomal protein L4	RPL4	15q22	6124
211714_x_at	tubulin, beta polypeptide /// tubulin, beta polypeptide	TUBB	6p21.33	203068
211716_x_at	Rho GDP dissociation inhibitor (GDI) alpha /// Rho GDP dissociation inhibitor (GDI) alpha	ARHGDIA	17q25.3	396
211719_x_at	fibronectin 1 /// fibronectin 1	FN1	2q34	2335
211748_x_at	prostaglandin D2 synthase 21kDa (brain) /// prostaglandin D2 synthase 21kDa (brain)	PTGDS	9q34.2-q34.3	5730
211762_s_at	karyopherin alpha 2 (RAG cohort 1, importin alpha 1) /// karyopherin alpha 2 (RAG cohort 1, importin alpha 1)	KPNA2	17q23.1-q23.3	3838
211911_x_at	major histocompatibility complex, class I, B /// major histocompatibility complex, class I, B	HLA-B	6p21.3	3106
211919_s_at	chemokine (C-X-C motif) receptor 4 /// chemokine (C-X-C motif) receptor 4	CXCR4	2q21	7852
211955_at	RAN binding protein 5	RANBP5	13q32.2	3843
211971_s_at	leucine-rich PPR-motif containing	LRPPRC	2p21	10128
211981_at	collagen, type IV, alpha 1	COL4A1	13q34	1282
211990_at	major histocompatibility complex, class II, DP alpha 1	HLA-DPA1	6p21.3	3113
211991_s_at	major histocompatibility complex, class II, DP alpha 1	HLA-DPA1	6p21.3	3113
211998_at	H3 histone, family 3B (H3.3B)	H3F3B	17q25	3021
212077_at	caldesmon 1	CALD1	7q33	800
212097_at	caveolin 1, caveolae protein, 22kDa	CAV1	7q31.1	857
212187_x_at	prostaglandin D2 synthase 21kDa (brain)	PTGDS	9q34.2-q34.3	5730
212205_at	H2A histone family, member V	H2AFV	7p13	94239
212333_at	DKFZP564F0522 protein	DKFZP564F0522	2p22.3	25940
212354_at	sulfatase 1	SULF1	8q13.2-q13.3	23213
212408_at	torsin A interacting protein 1	TOR1AIP1	1q24.2	26092
212411_at	IMP4, U3 small nucleolar ribonucleoprotein, homolog (yeast)	IMP4	2q21.1	92856
212464_s_at	fibronectin 1	FN1	2q34	2335
212589_at	Sterol carrier protein 2	SCP2	1p32	6342
212591_at	RNA binding motif protein 34	RBM34	1q42.3	23029
212605_s_at	Nudix (nucleoside diphosphate linked moiety X)-type motif 3	NUDT3	6p21.2	11165
212671_s_at	major histocompatibility complex, class II, DQ alpha 1 /// major histocompatibility complex, class II, DQ alpha 2	HLA-DQA1 /// HLA-DQA2	6p21.3	3117 /// 3118
212998_x_at	major histocompatibility complex, class II, DQ beta 1 /// major histocompatibility complex, class II, DQ beta 1	HLA-DQB1	6p21.3	3119
213009_s_at	tripartite motif-containing 37	TRIM37	17q23.2	4591
213011_s_at	triosephosphate isomerase 1	TPI1	12p13	7167
213047_x_at	SET translocation (myeloid leukemia-associated)	SET	9q34	6418
213093_at	protein kinase C, alpha	PRKCA	17q22-q23.2	5578
213125_at	olfactomedin-like 2B	OLFML2B	1q23.3	25903
213131_at	olfactomedin 1	OLFM1	9q34.3	10439
213179_at	RCD1 required for cell differentiation1 homolog (S. pombe)	RQCD1	2q35	9125
213193_x_at	T cell receptor beta variable 19 /// T cell receptor beta variable 19 /// T cell receptor beta constant 1 /// T cell receptor beta constant 1	TRBV19 /// TRBC1	7q34	28568 /// 28639
213260_at	Forkhead box C1	FOXC1	6p25	2296
213293_s_at	tripartite motif-containing 22	TRIM22	11p15	10346
213453_x_at	glyceraldehyde-3-phosphate dehydrogenase	GAPDH	12p13	2597
213601_at	slit homolog 1 (Drosophila)	SLIT1	10q23.3-q24	6585
213603_s_at	ras-related C3 botulinum toxin substrate 2 (rho family, small GTP binding protein Rac2)	RAC2	22q13.1	5880
213620_s_at	intercellular adhesion molecule 2	ICAM2	17q23-q25	3384
213708_s_at	MAX-like protein X	MLX	17q21.1	6945
213849_s_at	protein phosphatase 2 (formerly 2A), regulatory subunit B (PR 52), beta isoform	PPP2R2B	5q31-5q32	5521
213872_at	Chromosome 6 open reading frame 62	C6orf62	6p22.2	81688
213920_at	cut-like 2 (Drosophila)	CUTL2	12q24.11-q24.12	23316
213921_at	somatostatin	SST	3q28	6750
213932_x_at	Major histocompatibility complex, class I, A	HLA-A	6p21.3	3105
213943_at	twist homolog 1 (acrocephalosyndactyly 3; Saethre-Chotzen syndrome) (Drosophila)	TWIST1	7p21.2	7291
213960_at	CDNA FLJ37610 fis, clone BRCOC2011398	---	---	---
213975_s_at	lysozyme (renal amyloidosis) /// leukocyte immunoglobulin-like receptor, subfamily B (with TM and ITIM domains), member 1	LYZ /// LILRB1	12q15 /// 19q13.4	10859 /// 4069
214359_s_at	heat shock 90kDa protein 1, beta	HSPCB	6p12	3326
214434_at	heat shock 70kDa protein 12A	HSPA12A	---	259217
214459_x_at	major histocompatibility complex, class I, C	HLA-C	6p21.3	3107
214636_at	calcitonin-related polypeptide, beta	CALCB	11p15.2-p15.1	797
214669_x_at	Immunoglobulin kappa variable 1-5	IGKC	2p12	3514
214677_x_at	immunoglobulin lambda locus /// immunoglobulin lambda constant 1 (Mcg marker) /// immunoglobulin lambda constant 2 (Kern-Oz- marker) /// immunoglobulin lambda variable 3-25 /// immunoglobulin lambda variable 2-14 /// immunoglobulin lambda joining 3	IGL@ /// IGLC1 /// IGLC2 /// IGLV3-25 /// IGLV2-14 /// IGLJ3	22q11.1-q11.2 /// 22q11.2	28793 /// 28815 /// 28831 /// 3535 /// 3537 /// 3538
214710_s_at	cyclin B1	CCNB1	5q12	891
214836_x_at	immunoglobulin kappa constant /// immunoglobulin kappa variable 1-5	IGKC /// IGKV1-5	2p12	28299 /// 3514
215049_x_at	CD163 antigen	CD163	12p13.3	9332
215051_x_at	allograft inflammatory factor 1	AIF1	6p21.3	199
215091_s_at	general transcription factor IIIA	GTF3A	13q12.3-q13.1	2971
215115_x_at	neurotrophic tyrosine kinase, receptor, type 3	NTRK3	15q25	4916
215121_x_at	immunoglobulin lambda locus /// immunoglobulin lambda constant 1 (Mcg marker) /// immunoglobulin lambda constant 2 (Kern-Oz- marker) /// immunoglobulin lambda variable 3-25 /// immunoglobulin lambda variable 2-14	IGL@ /// IGLC1 /// IGLC2 /// IGLV3-25 /// IGLV2-14	22q11.1-q11.2 /// 22q11.2	28793 /// 28815 /// 3535 /// 3537 /// 3538
215193_x_at	major histocompatibility complex, class II, DR beta 1	HLA-DRB1	6p21.3	3123
215228_at	nescient helix loop helix 2	NHLH2	1p12-p11	4808
215311_at	MRNA full length insert cDNA clone EUROIMAGE 21920	---	---	---
215313_x_at	major histocompatibility complex, class I, A	HLA-A	6p21.3	3105
215379_x_at	immunoglobulin lambda locus /// immunoglobulin lambda constant 1 (Mcg marker) /// immunoglobulin lambda constant 2 (Kern-Oz- marker) /// immunoglobulin lambda variable 3-25 /// immunoglobulin lambda variable 2-14 /// immunoglobulin lambda joining 3	IGL@ /// IGLC1 /// IGLC2 /// IGLV3-25 /// IGLV2-14 /// IGLJ3	22q11.1-q11.2 /// 22q11.2	28793 /// 28815 /// 28831 /// 3535 /// 3537 /// 3538
215380_s_at	chromosome 7 open reading frame 24	C7orf24	7p15-p14	79017
215543_s_at	like-glycosyltransferase	LARGE	22q12.3	9215
216032_s_at	chromosome 20 open reading frame 47	C20orf47	20pter-q12	51614
216231_s_at	beta-2-microglobulin	B2M	15q21-q22.2	567
216442_x_at	fibronectin 1	FN1	2q34	2335
216526_x_at	major histocompatibility complex, class I, C	HLA-C	6p21.3	3107
216598_s_at	chemokine (C-C motif) ligand 2	CCL2	17q11.2-q21.1	6347
216834_at	regulator of G-protein signalling 1	RGS1	1q31	5996
216945_x_at	PAS domain containing serine/threonine kinase	PASK	2q37.3	23178
217022_s_at	immunoglobulin heavy constant alpha 1 /// immunoglobulin heavy constant alpha 2 (A2m marker) /// hypothetical protein MGC27165	IGHA1 /// IGHA2 /// MGC27165	14q32.33	283650 /// 3493 /// 3494
217028_at	chemokine (C-X-C motif) receptor 4	CXCR4	2q21	7852
217232_x_at	hemoglobin, beta	HBB	11p15.5	3043
217377_x_at	neurotrophic tyrosine kinase, receptor, type 3	NTRK3	15q25	4916
217398_x_at	glyceraldehyde-3-phosphate dehydrogenase	GAPDH	12p13	2597
217436_x_at	HLA-G histocompatibility antigen, class I, G /// major histocompatibility complex, class I, H (pseudogene)	HLA-G /// HLA-H	6p21.3	3135 /// 3136
217478_s_at	major histocompatibility complex, class II, DM alpha	HLA-DMA	6p21.3	3108
217757_at	alpha-2-macroglobulin	A2M	12p13.3-p12.3	2
217767_at	complement component 3	C3	19p13.3-p13.2	718
217772_s_at	mitochondrial carrier homolog 2 (C. elegans)	MTCH2	11p11.2	23788
217865_at	ring finger protein 130	RNF130	5q35.3	55819
218014_at	pericentrin 1	PCNT1	17q25.1	79902
218024_at	brain protein 44-like	BRP44L	6q27	51660
218084_x_at	FXYD domain containing ion transport regulator 5	FXYD5	19q12-q13.1	53827
218167_at	archaemetzincins-2	AMZ2	17q24.2	51321
218229_s_at	pogo transposable element with KRAB domain	POGK	1q24.1	57645
218277_s_at	DEAH (Asp-Glu-Ala-His) box polypeptide 40	DHX40	17q23.2	79665
218345_at	hepatocellular carcinoma-associated antigen 112	HCA112	7q36.1	55365
218383_at	chromosome 14 open reading frame 94	C14orf94	14q11.2	54930
218391_at	SNF8, ESCRT-II complex subunit, homolog (S. cerevisiae)	SNF8	17q21.32	11267
218403_at	p53-inducible cell-survival factor	P53CSV	12q24.31	51499
218488_at	eukaryotic translation initiation factor 2B, subunit 3 gamma, 58kDa	EIF2B3	1p34.1	8891
218585_s_at	denticleless homolog (Drosophila)	DTL	---	51514
218611_at	immediate early response 5	IER5	1q25.3	51278
218660_at	dysferlin, limb girdle muscular dystrophy 2B (autosomal recessive)	DYSF	2p13.3-p13.1	8291
218738_s_at	ring finger protein 138	RNF138	18q12.1	51444
218741_at	chromosome 22 open reading frame 18	C22orf18	22q13.2	79019
218788_s_at	SET and MYND domain containing 3	SMYD3	1q44	64754
218856_at	tumor necrosis factor receptor superfamily, member 21	TNFRSF21	6p21.1-12.2	27242
218865_at	MOCO sulphurase C-terminal domain containing 1	MOSC1	1q41	64757
218870_at	Rho GTPase activating protein 15	ARHGAP15	2q22.3	55843
218883_s_at	MLF1 interacting protein	MLF1IP	4q35.1	79682
218984_at	hypothetical protein FLJ20485	FLJ20485	7q22.3	54517
219083_at	SHQ1 homolog (S. cerevisiae)	SHQ1	3p13	55164
219120_at	hypothetical protein FLJ21945	FLJ21945	2p23.3	80304
219277_s_at	oxoglutarate dehydrogenase-like	OGDHL	10q11.23	55753
219293_s_at	GTP-binding protein PTD004	PTD004	2q31.1	29789
219370_at	reprimo, TP53 dependant G2 arrest mediator candidate	RPRM	2q23.3	56475
219666_at	membrane-spanning 4-domains, subfamily A, member 6A	MS4A6A	11q12.1	64231
219877_at	zinc finger, matrin type 4	ZMAT4	8p11.21	79698
220057_at	X antigen family, member 1	XAGE1	Xp11.22-p11.21	9503
220167_s_at	TP53TG3 protein	TP53TG3	16p13	24150
220532_s_at	LR8 protein	LR8	7q36.1	28959
220642_x_at	G protein-coupled receptor 89	GPR89	1p36.13-q31.3	51463
220990_s_at	transmembrane protein 49 /// transmembrane protein 49 /// microRNA 21 /// microRNA 21	TMEM49 /// MIRN21	17q23.2	406991 /// 81671
221651_x_at	immunoglobulin kappa constant /// immunoglobulin kappa variable 1-5	IGKC /// IGKV1-5	2p12	28299 /// 3514
221671_x_at	immunoglobulin kappa constant /// immunoglobulin kappa variable 1-5	IGKC /// IGKV1-5	2p12	28299 /// 3514
221805_at	neurofilament, light polypeptide 68kDa	NEFL	8p21	4747
221875_x_at	major histocompatibility complex, class I, F	HLA-F	6p21.3	3134
221891_x_at	heat shock 70kDa protein 8	HSPA8	11q24.1	3312
221916_at	Neurofilament, light polypeptide 68kDa	NEFL	8p21	4747
222231_s_at	hypothetical protein PRO1855	PRO1855	17q21.33	55379
33767_at	neurofilament, heavy polypeptide 200kDa	NEFH	22q12.2	4744
AFFX-HUMGAPDH/M33197_3_at	glyceraldehyde-3-phosphate dehydrogenase	GAPDH	12p13	2597
AFFX-HUMGAPDH/M33197_M_at	glyceraldehyde-3-phosphate dehydrogenase	GAPDH	12p13	2597
