# Supplementary material for: Human fetal neuroblast and neuroblastoma transcriptome analysis confirms neuroblast origin and highlights neuroblastoma candidate genes
Source: Genome Biol. 2006 Sep 21;7(9):R84. doi: 10.1186/gb-2006-7-9-r84 (PMC1794547; doi:10.1186/gb-2006-7-9-r84)
Supplement: Additional data file 3 — Results of NBGS analysis of the genes that are differentially expressed between neuroblasts and (favorable and/or unfavorable) neuroblastomas (gene lists in Additional data file 1) [file gb-2006-7-9-r84-S3.xls]

## Sheet: INFO
Neuroblastoma Gene Server (NBGS)
Microarray based gene expression profiling has demonstrated the power of high throughput analysis to achieve a more accurate diagnosis and outcome prediction, amongst other by classifying patients into more homogeneous disease subtypes. The technology is also being increasingly used to dissect cellular pathways, by measuring the response to pertubations such as gene silencing or overexpression. T…
We reviewed all literature on neuroblastoma gene expression profiling, extracted and curated the gene lists and gathered these gene lists in an in-house developed Neuroblastoma Gene Server (NBGS). Currently, NBGS contains almost 1200 unique annotated genes from 25 publications, and allows substantial better prioritization of custom gene lists and accerelated identification of critical neuroblasto…
This MS Excel table summarizes the results of the NBGS analysis of the genes that are differentially expressed between neuroblasts (nb) and (favorable (F) and/or unfavorable (UF)) neuroblastomas (NB).
Each sheet contains a table with the NBGS results.
table row names: matching genes that are found in at least one of the 25 published NB microarray studies available in NBGS
table column names: the PubMed ID of the publication(s) in which the gene(s) is/are mentioned
NB = neuroblastoma
nb = neuroblast
F = favorable neuroblastoma
UF = unfavorable neuroblastoma
References	PubMedID
Abel F, Sjoberg RM, Nilsson S, Kogner P, Martinsson T: Imbalance of the mitochondrial pro- and anti-apoptotic mediators in neuroblastoma tumours with unfavourable biology. Eur J Cancer 2005, 41(4):635-646.	15737569
Alaminos M, Mora J, Cheung NK, Smith A, Qin J, Chen L, Gerald WL: Genome-wide analysis of gene expression associated with MYCN in human neuroblastoma. Cancer Res 2003, 63(15):4538-4546.	12907629
Berwanger B, Hartmann O, Bergmann E, Bernard S, Nielsen D, Krause M, Kartal A, Flynn D, Wiedemeyer R, Schwab M et al: Loss of a FYN-regulated differentiation and growth arrest pathway in advanced stage neuroblastoma. Cancer Cell 2002, 2(5):377-386.	12450793
Boon K, Caron HN, van Asperen R, Valentijn L, Hermus MC, van Sluis P, Roobeek I, Weis I, Voute PA, Schwab M et al: N-myc enhances the expression of a large set of genes functioning in ribosome biogenesis and protein synthesis. Embo J 2001, 20(6):1383-1393.	11250904
Fan J, Tam P, Woude GV, Ren Y: Normalization and analysis of cDNA microarrays using within-array replications applied to neuroblastoma cell response to a cytokine. Proc Natl Acad Sci U S A 2004, 101(5):1135-1140.	14739336
Hiyama E, Hiyama K, Yamaoka H, Sueda T, Reynolds CP, Yokoyama T: Expression profiling of favorable and unfavorable neuroblastomas. Pediatr Surg Int 2004, 20(1):33-38.	14691637
Janoueix-Lerosey I, Novikov E, Monteiro M, Gruel N, Schleiermacher G, Loriod B, Nguyen C, Delattre O: Gene expression profiling of 1p35-36 genes in neuroblastoma. Oncogene 2004, 23(35):5912-5922.	15195138
Jogi A, Vallon-Christersson J, Holmquist L, Axelson H, Borg A, Pahlman S: Human neuroblastoma cells exposed to hypoxia: induction of genes associated with growth, survival, and aggressive behavior. Exp Cell Res 2004, 295(2):469-487.	15093745
Khan J, Wei JS, Ringner M, Saal LH, Ladanyi M, Westermann F, Berthold F, Schwab M, Antonescu CR, Peterson C et al: Classification and diagnostic prediction of cancers using gene expression profiling and artificial neural networks. Nat Med 2001, 7(6):673-679.	11385503
Krasnoselsky AL, Whiteford CC, Wei JS, Bilke S, Westermann F, Chen QR, Khan J: Altered expression of cell cycle genes distinguishes aggressive neuroblastoma. Oncogene 2005, 24(9):1533-1541.	15592497
Krause A, Combaret V, Iacono I, Lacroix B, Compagnon C, Bergeron C, Valsesia-Wittmann S, Leissner P, Mougin B, Puisieux A: Genome-wide analysis of gene expression in neuroblastomas detected by mass screening. Cancer Lett 2005, 225(1):111-120.	15922863
McArdle L, McDermott M, Purcell R, Grehan D, O'Meara A, Breatnach F, Catchpoole D, Culhane AC, Jeffery I, Gallagher WM et al: Oligonucleotide microarray analysis of gene expression in neuroblastoma displaying loss of chromosome 11q. Carcinogenesis 2004, 25(9):1599-1609.	15090470
Ohira M, Morohashi A, Inuzuka H, Shishikura T, Kawamoto T, Kageyama H, Nakamura Y, Isogai E, Takayasu H, Sakiyama S et al: Expression profiling and characterization of 4200 genes cloned from primary neuroblastomas: identification of 305 genes differentially expressed between favorable and unfavorable subsets. Oncogene 2003, 22(35):5525-5536.	12934113
Roberts SS, Mori M, Pattee P, Lapidus J, Mathews R, O'Malley JP, Hsieh YC, Turner MA, Wang Z, Tian Q et al: GABAergic system gene expression predicts clinical outcome in patients with neuroblastoma. J Clin Oncol 2004, 22(20):4127-4134.	15483022
Sardi I, Tintori V, Marchi C, Veltroni M, Lippi A, Tucci F, Tamburini A, Bernini G, Faulkner L: Molecular profiling of high-risk neuroblastoma by cDNA array. Int J Mol Med 2002, 9(5):541-545.	11956663
Schramm A, Schulte JH, Klein-Hitpass L, Havers W, Sieverts H, Berwanger B, Christiansen H, Warnat P, Brors B, Eils J et al: Prediction of clinical outcome and biological characterization of neuroblastoma by expression profiling. Oncogene 2005, 24(53):7902-7912.	16103881
Schramm A, von Schuetz V, Christiansen H, Havers W, Papoutsi M, Wilting J, Schweigerer L: High activin A-expression in human neuroblastoma: suppression of malignant potential and correlation with favourable clinical outcome. Oncogene 2005, 24(4):680-687.	15580313
Schulte JH, Schramm A, Klein-Hitpass L, Klenk M, Wessels H, Hauffa BP, Eils J, Eils R, Brodeur GM, Schweigerer L et al: Microarray analysis reveals differential gene expression patterns and regulation of single target genes contributing to the opposing phenotype of TrkA- and TrkB-expressing neuroblastomas. Oncogene 2005, 24(1):165-177.	15637590
Son CG, Bilke S, Davis S, Greer BT, Wei JS, Whiteford CC, Chen QR, Cenacchi N, Khan J: Database of mRNA gene expression profiles of multiple human organs. Genome Res 2005, 15(3):443-450.	15741514
Su WT, Alaminos M, Mora J, Cheung NK, La Quaglia MP, Gerald WL: Positional gene expression analysis identifies 12q overexpression and amplification in a subset of neuroblastomas. Cancer Genet Cytogenet 2004, 154(2):131-137.	15474148
Takita J, Ishii M, Tsutsumi S, Tanaka Y, Kato K, Toyoda Y, Hanada R, Yamamoto K, Hayashi Y, Aburatani H: Gene expression profiling and identification of novel prognostic marker genes in neuroblastoma. Genes Chromosomes Cancer 2004, 40(2):120-132.	15101045
Truckenmiller ME, Vawter MP, Cheadle C, Coggiano M, Donovan DM, Freed WJ, Becker KG: Gene expression profile in early stage of retinoic acid-induced differentiation of human SH-SY5Y neuroblastoma cells. Restor Neurol Neurosci 2001, 18(2-3):67-80.	11847429
Wei JS, Greer BT, Westermann F, Steinberg SM, Son CG, Chen QR, Whiteford CC, Bilke S, Krasnoselsky AL, Cenacchi N et al: Prediction of clinical outcome using gene expression profiling and artificial neural networks for patients with neuroblastoma. Cancer Res 2004, 64(19):6883-6891.	15466177
Yamanaka Y, Hamazaki Y, Sato Y, Ito K, Watanabe K, Heike T, Nakahata T, Nakamura Y: Maturational sequence of neuroblastoma revealed by molecular analysis on cDNA microarrays. Int J Oncol 2002, 21(4):803-807.	12239619
Yuza Y, Agawa M, Matsuzaki M, Yamada H, Urashima M: Gene and protein expression profiling during differentiation of neuroblastoma cells triggered by 13-cis retinoic acid. J Pediatr Hematol Oncol 2003, 25(9):715-720.	12972807

## Sheet: nb>NB
18 genes
	15093745	12907629	12450793	12239619	15101045	12934113	15580313	14691637	15741514	16103881	14739336	11847429	15466177
WSB1
IGF2
DLK1
TH
CART
MT2A
TCF4
FGF9
APOA1
NUMA1
PAPSS2
PLAGL1
CASP9
APOE
CYP11B1
Tcf4
TGFBR3
TLN2

## Sheet: nb<NB
102 genes
	16103881	12450793	11250904	12907629	14691637	15093745	15101045	11847429	15592497	15090470	12934113	12239619	15580313	15922863	15483022	11956663	15195138	12972807	15637590	14739336	11385503	15474148
NME1
ODC1
MTHFD2
RGS7
HSPCB
NME2
DDX1
CDK4
ATIC
IGKC
ASCL1
PRKCB1
PTDSS1
MTHFD1
TKT
IGLJ3
FUCA1
NFIB
KIAA0101
DRG1
KARS
RAB2
C2orf33
BCLAF1
GAPDH
RPL4
PSMB6
PGD
NPM1
RPLP0
RPS3
TPI1
RPS7
RPS6
EEF1A1
BIRC5
TGFBI
CXCR4
MCM5
IGFBP7
CDC25A
IGFBP3
RFK
SMARCD3
OLFM1
NEF3
ACTN2
TRIM22
STAT1
RHEB
CUTL2
TOP2A
AQP1
RABEPK
CCNB1
PCNA
CSPG2
DDX39
RFC3
INHBA
CCNG1
CDC45L
SAE1
FEN1
SPARC
THBS2
FN1
MCM7
CD8A
PTGDS
CCL2
GABARAP
CAPZB
CDC42
TSC22D1
MMD
PSMD4
HSPA8
ACTR3
PRAME
RHOA
RUNX1
SLC25A11
MGLL
UBE2D2
KIF3C
RPS4Y1
HLA-C
SPOP
SST
PFTK1
UBE2L3
CCT6A
MMP9
TFDP1
BCL2
LR8
HCA112
CUGBP2
SUMO1
DDX3Y
CAV1

## Sheet: nb>F
14 genes
	15093745	12907629	12450793	12239619	15101045	15580313	16103881	15466177	14739336	12934113	14691637	15195138
WSB1
IGF2
DLK1
MSTP9
FGF9
APOE
TGFBR3
PAPSS2
MT2A
PLAGL1
APOA1
CYP11B1
CART
NUMA1

## Sheet: nb<F
43 genes
	12450793	16103881	11847429	12907629	15922863	12934113	15101045	12239619	15093745	15483022	14691637	11250904	11956663	12972807	15580313	15090470	15195138
NME1
MTHFD2
FUCA1
RGS7
HSPCB
CAMK2B
NAV3
SCD5
TGFBI
IGFBP7
OLFM1
RFK
PCNA
BCL2
CCT6A
MCM7
CAV1
CCL2
SPARC
PRKCB1
IGLJ3
EPB41L3
FN1
CDC42
GABARAP
SPOP
PFTK1
EPHA5
C2orf33
BCLAF1
DRG1
ACTR3
HLA-C
RHOA
MMD
KIFAP3
LR8
SLC25A11
HCA112
HSPA8
PSMD4
SUMO1
PGD

## Sheet: nb>UF
22 genes
	15093745	12934113	12450793	12239619	16103881	15101045	14691637	12907629	15580313	11847429	15741514	14739336	15090470	15466177
WSB1
IGF2
CASP9
EPB41L4B
DLK1
FGF9
TH
TCF4
KIAA0960
APOE
ALDH3A2
TLN2
TGFBR3
DBH
PLAGL1
PAPSS2
GRIA2
APOA1
CHRNA7
GCH1
Tcf4
CYP11B1

## Sheet: nb<UF
62 genes
	16103881	15090470	12907629	14691637	15101045	12450793	15093745	11250904	15592497	11847429	12239619	15922863	12934113	15483022	15580313	15741514	14739336	12972807	15466177	11956663
MYCN
NME1
NME2
ODC1
BIRC5
DDX1
MTHFD2
FUCA1
GAPDH
TGFBI
CDC25A
TNFRSF10B
ATIC
HSPCB
IGFBP7
CXCR4
DDX39
MCM7
CCNB1
RABEPK
NEF3
OLFM1
CSPG2
AQP1
PTGDS
CDC45L
RFC3
FEN1
MTHFD1
ASCL1
MLF1IP
NHLH2
CCL2
IGKC
IGLJ3
PCNA
FN1
PTDSS1
MMP9
MGLL
LMO3
RPS4Y1
HLA-C
PRAME
MMD
RPL4
RPS3
TPI1
HSPA8
KIAA0101
DTL
TRIM22
ACTN2
CUTL2
TWIST1
CAV1
CCT6A
SUMO1
HCA112
LR8
SST
TOP2A

## Sheet: F>UF
35 genes
	16103881	15093745	12450793	15466177	12934113	12907629	15922863	15090470	14691637	15737569	11847429	15741514	15637590	15101045	12972807	11385503	15195138	15483022
NTRK1
CD44
NRCAM
RGS5
DDC
PAM
INPP1
ADCY1
DLK1
ABCB1
RGS7
PMP22
CAMK2B
BTBD3
ALDH3A2
CNR1
PIK3R1
SLC18A2
KIFAP3
TLN2
ALCAM
CDC42
EPB41L3
PRKCB1
EPS15
PLXNC1
ZFPM2
BCL2
GCH1
TNRC9
SFRP1
CD9
SOX4
KIAA0960
PRKACB
	= genes identified in prognostic microarray studies

## Sheet: F<UF
25 genes
	16103881	15090470	12450793	12907629	14691637	15592497	12972807	11847429	15101045	15093745	12239619	15741514	11250904	15466177	15580313	11956663
MYCN
ODC1
BIRC5
DUSP4
PHGDH
HK2
TNFRSF10B
CDKN3
CDC20
IGKC
CCNB1
ASCL1
IGLJ3
MLF1IP
TOP2A
BCL2
FZD2
PRAME
RCN1
LMO3
RPS4Y1
MMP9
MAL
DTL
TWIST1
	= genes identified in prognostic microarray studies
