# Supplementary material for: Human fetal neuroblast and neuroblastoma transcriptome analysis confirms neuroblast origin and highlights neuroblastoma candidate genes
Source: Genome Biol. 2006 Sep 21;7(9):R84. doi: 10.1186/gb-2006-7-9-r84 (PMC1794547; doi:10.1186/gb-2006-7-9-r84)
Supplement: Additional data file 4 — Genes of GO class neurogenesis and proneural genes that are expressed in neuroblast samples (> 36th percentile) [file gb-2006-7-9-r84-S4.xls]

## Sheet: Sheet1
neurogenesis genes that are expressed in neuroblasts (GO:0007399)	proneural genes (see reviews: 7-11)	proneural genes expressed in neuroblasts
ACHE	ASCL1	BMP7		Bertrand, N., Castro, D. S. & Guillemot, F. (2002) Nat Rev Neurosci 3, 517-30.
ADAM22	BMP2	CDC25A		Gammill, L. S. & Bronner-Fraser, M. (2003) Nat Rev Neurosci 4, 795-805.
ADARB1	BMP4	CDH2		Guillemot, F. (1999) Exp Cell Res 253, 357-64.
ADORA1	BMP7	CDKN1A		Knecht, A. K. & Bronner-Fraser, M. (2002) Nat Rev Genet 3, 453-61.
ADORA2A	CDC25A	CDKN1B		Le Douarin, N. M. & Dupin, E. (2003) Curr Opin Genet Dev 13, 529-36.
AGRN	CDH2	DBH
AHNAK	CDH6	EIF4A2
ALDH3A2	CDKN1A	HES1
ALK	CDKN1B	HLXB9
APBA2	CDKN2A	ISL1
APBB1	CHRD	MAX
APLP1	CHX10	MYC
APOE	CITED2	MYOD1
ARHGAP26	CNTF	MYT1
ARNT2	CPL1	NOTCH1
ATN1	CREBBP	NRP2
AVIL	DBH	OLFM1
BAI1	DLX2	PHOX2A
CACNA1A	DLX5	PHOX2B
CD9	EBF3	RHOB
CDK5RAP1	EDN3	SMAD1
CDK5RAP3	EIF4A2	SOX10
CHD5	ETNRB	STAT1
ChGn	FGF2	TCF12
CHST8	FGF3	TCF3
CPNE6	FOX3D	TCF4
CRMP1	FOXD3
DBN1	GAD67
DCAMKL1	GFAP	26 of 89
DCTN1	HES1
DCX	HES6
DLG4	HLXB9
DPYSL2	ID2
DPYSL3	ISL1
DPYSL4	ISL2
DRD2	LIF
DVL3	MAX
DYRK1A	MDM2
ECE2	MSX1
EDNRB	MSX2
EFNB2	MYC
EFNB3	MYF5
ELAVL3	MYOD1
ENC1	MYOG
EPHB2	MYT1
ERBB2	NEUROD1
EVL	NEUROD2
FALZ	NEUROD6
FEZ2	NEUROG1
FGF13	NEUROG2
FGF17	NHLH1
FLNA	NOG
GAP43	NOTCH1
GAS7	NRP2
GFRA3	OCLN
GNAO1	OLFM1
GPI	OLFM2
GPM6B	OLFM3
GPR56	OLIG2
GREM1	PAX3
GRIN1	PAX6
GSS	PAX7
GSTM3	PCAF
GSTP1	PHOX2A
HDAC7A	PHOX2B
HES1	POU4F1
HEY1	RHOB
HPCAL4	SMAD1
INA	SNAI1
INHA	SNAI2
ITM2B	SNAI3
JARID2	SOX10
KCNQ2	SOX9
L1CAM	STAT1
LARGE	STAT3
LHX5	TCF12
LIMK1	TCF3
LRCH4	TCF4
LST1	TFAP2A
MAFB	TWIST1
MARK4	TWIST2
MBNL1	WNT1
MBP	WNT3A
MDK	WNT7B
MEF2C	ZIC1
METRN	ZIC2
MT3	ZIC3
MTR	ZIC5
MTSS1	HAND2
NAB2
NAGLU
NCKAP1
NCOA6
NDN
NDUFV2
NEFH
NEURL
NINJ1
NNAT
NOTCH2
NPTX1
NRCAM
NRG1
NRP1
NRP2
NRXN1
NTRK1
NTRK3
OLFM1
OPHN1
PAFAH1B1
PAFAH1B3
PARD3
PAX5
PBX1
PBX3
PCDH1
PCDHA10
PCDHB11
PCDHB12
PCDHB13
PCDHB3
PCP4
PHGDH
PHOX2B
PMP22
PNMA1
POU6F1
PPP2R5D
PPT1
PRKCABP
PRX
PTN
PTS
RFNG
RND1
RNF103
ROBO1
ROBO3
RTN4
S100A6
SEMA3B
SEMA4A
SEMA4C
SEMA4D
SEMA4F
SEMA6A
SEMA6B
SEMA6C
SEMA7A
SERPINE2
SH3GL3
SHOX2
SIAH1
SLIT1
SLIT2
SLIT3
SMPD1
SNCA
SOD1
SOX11
SPOCK
SPOCK2
SPON2
TAGLN3
TFAP2B
TPP1
TRAPPC4
TRIM3
UBA52
UBE3A
UNC5C
VEGF
WFS1
174 of 359
